# Supplementary material for: Transcriptome-wide analysis of trigeminal ganglion and subnucleus caudalis in a mouse model of chronic constriction injury-induced trigeminal neuralgia
Source: Front Pharmacol. 2023 Sep 28;14:1230633. doi: 10.3389/fphar.2023.1230633 (PMC10568182; doi:10.3389/fphar.2023.1230633)
Supplement: Supplementary file 1 [file DataSheet1.zip]

Archive with 6 entries (5 files):
- Supplementary Material/
- Supplementary Material/Supplementary Figures + Tables 1-6.DOCX
- Supplementary Material/Table 10.XLS
- Supplementary Material/Table 7.XLS
- Supplementary Material/Table 8.XLS
- Supplementary Material/Table 9.XLS
