# Supplementary material for: Transcriptome-wide analysis of trigeminal ganglion and subnucleus caudalis in a mouse model of chronic constriction injury-induced trigeminal neuralgia
Source: Front Pharmacol. 2023 Sep 28;14:1230633. doi: 10.3389/fphar.2023.1230633 (PMC10568182; doi:10.3389/fphar.2023.1230633)
Supplement: Supplementary file 1 [file DataSheet1.zip › Supplementary Material/Table 10.XLS]

15:89547626|89549882	mmu-let-7d-5p	Gm42878
14:61189602|61193479	mmu-let-7d-5p	Gm42878
15:89547626|89549882	mmu-let-7e-5p	Gm42878
15:89547626|89549882	mmu-miR-103-3p	Igf2
15:89547626|89549882	mmu-miR-106b-3p	Tmem104
14:61189602|61193479	mmu-miR-106b-3p	Tmem104
8:16185177|16234181	mmu-miR-1188-5p	Specc1l
4:143131710|143142234	mmu-miR-1188-5p	Specc1l
8:16185177|16234181	mmu-miR-1188-5p	Tmem104
4:143131710|143142234	mmu-miR-1188-5p	Tmem104
8:25592452|25594166	mmu-miR-1195	Gm42878
8:16185177|16234181	mmu-miR-1199-5p	Grb2
9:89596436|89603394	mmu-miR-1199-5p	Grb2
14:61189602|61193479	mmu-miR-12179-5p	Specc1l
14:61189602|61193479	mmu-miR-12179-5p	Grb2
14:61189602|61193479	mmu-miR-12179-5p	Mcf2l
14:61189602|61193479	mmu-miR-12179-5p	Amz1
15:89547626|89549882	mmu-miR-12181-3p	Igf2
15:89547626|89549882	mmu-miR-12181-3p	Specc1l
15:89547626|89549882	mmu-miR-12181-3p	Mcf2l
15:89547626|89549882	mmu-miR-12181-3p	Grb2
8:74998835|75020325	mmu-miR-12185-3p	Dda1
7:49575648|49594452	mmu-miR-12185-3p	Dda1
8:74998835|75020325	mmu-miR-12185-3p	Gm42878
7:49575648|49594452	mmu-miR-12185-3p	Gm42878
8:74998835|75020325	mmu-miR-12185-3p	Igf2
7:49575648|49594452	mmu-miR-12185-3p	Igf2
8:74998835|75020325	mmu-miR-12185-3p	Gpr146
7:49575648|49594452	mmu-miR-12185-3p	Gpr146
8:74998835|75020325	mmu-miR-12185-3p	Amz1
7:49575648|49594452	mmu-miR-12185-3p	Amz1
9:89596436|89603394	mmu-miR-12185-5p	Tmem104
9:89596436|89603394	mmu-miR-12185-5p	Gpr146
9:89596436|89603394	mmu-miR-12185-5p	Dda1
12:85012889|85015593	mmu-miR-12186-3p	Tmem104
4:143131710|143142234	mmu-miR-12186-3p	Tmem104
12:85012889|85015593	mmu-miR-12186-3p	Specc1l
4:143131710|143142234	mmu-miR-12186-3p	Specc1l
12:85012889|85015593	mmu-miR-12186-3p	Als2cl
4:143131710|143142234	mmu-miR-12186-3p	Als2cl
7:49575648|49594452	mmu-miR-12186-5p	Gm42878
5:66451468|66462166	mmu-miR-12188-3p	Gpr146
4:143131710|143142234	mmu-miR-12188-3p	Gpr146
5:66451468|66462166	mmu-miR-12188-3p	Tmem104
4:143131710|143142234	mmu-miR-12188-3p	Tmem104
9:89596436|89603394	mmu-miR-12191-3p	Grb2
8:16185177|16234181	mmu-miR-12191-3p	Grb2
9:89596436|89603394	mmu-miR-12191-3p	Amz1
8:16185177|16234181	mmu-miR-12191-3p	Amz1
9:89596436|89603394	mmu-miR-12191-3p	Gpr146
8:16185177|16234181	mmu-miR-12191-3p	Gpr146
15:89547626|89549882	mmu-miR-12193-5p	Gpr146
5:66451468|66462166	mmu-miR-12194-3p	Amz1
5:66451468|66462166	mmu-miR-12194-3p	Specc1l
5:66451468|66462166	mmu-miR-12194-3p	Igf2
5:66451468|66462166	mmu-miR-12194-3p	Gpr146
15:89547626|89549882	mmu-miR-12197-3p	Mcf2l
15:89547626|89549882	mmu-miR-12199-3p	Als2cl
8:74998835|75020325	mmu-miR-12199-3p	Als2cl
8:16185177|16234181	mmu-miR-12199-3p	Als2cl
15:89547626|89549882	mmu-miR-12199-3p	Grb2
8:74998835|75020325	mmu-miR-12199-3p	Grb2
8:16185177|16234181	mmu-miR-12199-3p	Grb2
4:143131710|143142234	mmu-miR-12201-3p	Specc1l
4:143131710|143142234	mmu-miR-12201-3p	Gpr146
9:89596436|89603394	mmu-miR-12202-5p	Specc1l
8:16185177|16234181	mmu-miR-12202-5p	Specc1l
9:89596436|89603394	mmu-miR-12202-5p	Igf2
8:16185177|16234181	mmu-miR-12202-5p	Igf2
4:143131710|143142234	mmu-miR-1224-3p	Tmem104
4:143131710|143142234	mmu-miR-1224-3p	Gpr146
4:143131710|143142234	mmu-miR-1224-3p	Igf2
4:143131710|143142234	mmu-miR-1224-5p	Gpr146
4:143131710|143142234	mmu-miR-1224-5p	Tmem104
4:143131710|143142234	mmu-miR-1224-5p	Specc1l
7:49575648|49594452	mmu-miR-1247-5p	Tmem104
4:143131710|143142234	mmu-miR-1247-5p	Tmem104
7:49575648|49594452	mmu-miR-1247-5p	Mcf2l
4:143131710|143142234	mmu-miR-1247-5p	Mcf2l
12:85012889|85015593	mmu-miR-1249-5p	Igf2
12:85012889|85015593	mmu-miR-1249-5p	Gm42878
12:85012889|85015593	mmu-miR-1249-5p	Mcf2l
12:85012889|85015593	mmu-miR-1249-5p	Tmem104
12:85012889|85015593	mmu-miR-125a-3p	Gm42878
8:16185177|16234181	mmu-miR-125a-3p	Gm42878
14:61189602|61193479	mmu-miR-125a-3p	Gm42878
12:85012889|85015593	mmu-miR-125a-3p	Tmem104
8:16185177|16234181	mmu-miR-125a-3p	Tmem104
14:61189602|61193479	mmu-miR-125a-3p	Tmem104
12:85012889|85015593	mmu-miR-125a-3p	Dda1
8:16185177|16234181	mmu-miR-125a-3p	Dda1
14:61189602|61193479	mmu-miR-125a-3p	Dda1
15:89547626|89549882	mmu-miR-127-5p	Specc1l
4:143131710|143142234	mmu-miR-127-5p	Specc1l
15:89547626|89549882	mmu-miR-127-5p	Mcf2l
4:143131710|143142234	mmu-miR-127-5p	Mcf2l
15:89547626|89549882	mmu-miR-128-3p	Specc1l
4:143131710|143142234	mmu-miR-1291	Igf2
9:89596436|89603394	mmu-miR-134-3p	Specc1l
9:89596436|89603394	mmu-miR-134-3p	Amz1
4:143131710|143142234	mmu-miR-138-5p	Igf2
12:85012889|85015593	mmu-miR-138-5p	Igf2
8:74998835|75020325	mmu-miR-139-3p	Tmem104
14:61189602|61193479	mmu-miR-139-3p	Tmem104
7:49575648|49594452	mmu-miR-149-3p	Gpr146
9:89596436|89603394	mmu-miR-149-3p	Gpr146
4:143131710|143142234	mmu-miR-149-3p	Gpr146
7:49575648|49594452	mmu-miR-149-3p	Als2cl
9:89596436|89603394	mmu-miR-149-3p	Als2cl
4:143131710|143142234	mmu-miR-149-3p	Als2cl
7:49575648|49594452	mmu-miR-149-3p	Mcf2l
9:89596436|89603394	mmu-miR-149-3p	Mcf2l
4:143131710|143142234	mmu-miR-149-3p	Mcf2l
7:49575648|49594452	mmu-miR-149-3p	Igf2
9:89596436|89603394	mmu-miR-149-3p	Igf2
4:143131710|143142234	mmu-miR-149-3p	Igf2
7:49575648|49594452	mmu-miR-149-3p	Tmem104
9:89596436|89603394	mmu-miR-149-3p	Tmem104
4:143131710|143142234	mmu-miR-149-3p	Tmem104
4:143131710|143142234	mmu-miR-149-5p	Specc1l
8:74998835|75020325	mmu-miR-149-5p	Specc1l
8:16185177|16234181	mmu-miR-149-5p	Specc1l
15:89547626|89549882	mmu-miR-149-5p	Specc1l
4:143131710|143142234	mmu-miR-149-5p	Igf2
8:74998835|75020325	mmu-miR-149-5p	Igf2
8:16185177|16234181	mmu-miR-149-5p	Igf2
15:89547626|89549882	mmu-miR-149-5p	Igf2
4:143131710|143142234	mmu-miR-149-5p	Amz1
8:74998835|75020325	mmu-miR-149-5p	Amz1
8:16185177|16234181	mmu-miR-149-5p	Amz1
15:89547626|89549882	mmu-miR-149-5p	Amz1
4:143131710|143142234	mmu-miR-150-3p	Specc1l
12:85012889|85015593	mmu-miR-150-3p	Specc1l
4:143131710|143142234	mmu-miR-150-5p	Dda1
4:143131710|143142234	mmu-miR-150-5p	Igf2
5:66451468|66462166	mmu-miR-152-5p	Tmem104
15:89547626|89549882	mmu-miR-185-3p	Gm42878
8:25592452|25594166	mmu-miR-185-3p	Gm42878
5:66451468|66462166	mmu-miR-185-3p	Gm42878
4:143131710|143142234	mmu-miR-185-3p	Gm42878
15:89547626|89549882	mmu-miR-185-3p	Mcf2l
8:25592452|25594166	mmu-miR-185-3p	Mcf2l
5:66451468|66462166	mmu-miR-185-3p	Mcf2l
4:143131710|143142234	mmu-miR-185-3p	Mcf2l
8:16185177|16234181	mmu-miR-185-5p	Grb2
7:49575648|49594452	mmu-miR-188-3p	Als2cl
7:49575648|49594452	mmu-miR-188-3p	Tmem104
12:85012889|85015593	mmu-miR-188-5p	Gm42878
15:89547626|89549882	mmu-miR-1893	Dda1
7:49575648|49594452	mmu-miR-1894-3p	Gm42878
7:49575648|49594452	mmu-miR-1894-3p	Grb2
8:74998835|75020325	mmu-miR-1894-5p	Als2cl
4:143131710|143142234	mmu-miR-1896	Als2cl
4:143131710|143142234	mmu-miR-1896	Mcf2l
4:143131710|143142234	mmu-miR-1896	Gpr146
5:66451468|66462166	mmu-miR-18a-3p	Amz1
12:85012889|85015593	mmu-miR-18a-3p	Amz1
5:66451468|66462166	mmu-miR-18a-3p	Als2cl
12:85012889|85015593	mmu-miR-18a-3p	Als2cl
5:66451468|66462166	mmu-miR-18a-5p	Gm42878
14:61189602|61193479	mmu-miR-18b-3p	Igf2
8:16185177|16234181	mmu-miR-1902	Igf2
12:85012889|85015593	mmu-miR-1904	Specc1l
14:61189602|61193479	mmu-miR-1904	Specc1l
12:85012889|85015593	mmu-miR-1904	Gm42878
14:61189602|61193479	mmu-miR-1904	Gm42878
12:85012889|85015593	mmu-miR-1904	Grb2
14:61189602|61193479	mmu-miR-1904	Grb2
4:143131710|143142234	mmu-miR-1906	Mcf2l
14:61189602|61193479	mmu-miR-1906	Mcf2l
4:143131710|143142234	mmu-miR-1906	Gpr146
14:61189602|61193479	mmu-miR-1906	Gpr146
4:143131710|143142234	mmu-miR-1906	Als2cl
14:61189602|61193479	mmu-miR-1906	Als2cl
4:143131710|143142234	mmu-miR-1906	Grb2
14:61189602|61193479	mmu-miR-1906	Grb2
4:143131710|143142234	mmu-miR-1906	Amz1
14:61189602|61193479	mmu-miR-1906	Amz1
4:143131710|143142234	mmu-miR-1906	Tmem104
14:61189602|61193479	mmu-miR-1906	Tmem104
4:143131710|143142234	mmu-miR-1906	Igf2
14:61189602|61193479	mmu-miR-1906	Igf2
15:89547626|89549882	mmu-miR-1907	Grb2
4:143131710|143142234	mmu-miR-1907	Grb2
14:61189602|61193479	mmu-miR-1907	Grb2
9:89596436|89603394	mmu-miR-1907	Grb2
15:89547626|89549882	mmu-miR-1907	Amz1
4:143131710|143142234	mmu-miR-1907	Amz1
14:61189602|61193479	mmu-miR-1907	Amz1
9:89596436|89603394	mmu-miR-1907	Amz1
15:89547626|89549882	mmu-miR-1907	Gpr146
4:143131710|143142234	mmu-miR-1907	Gpr146
14:61189602|61193479	mmu-miR-1907	Gpr146
9:89596436|89603394	mmu-miR-1907	Gpr146
15:89547626|89549882	mmu-miR-1907	Igf2
4:143131710|143142234	mmu-miR-1907	Igf2
14:61189602|61193479	mmu-miR-1907	Igf2
9:89596436|89603394	mmu-miR-1907	Igf2
14:61189602|61193479	mmu-miR-190b-3p	Gpr146
8:25592452|25594166	mmu-miR-1911-3p	Igf2
8:25592452|25594166	mmu-miR-1911-3p	Mcf2l
4:143131710|143142234	mmu-miR-1927	Gm42878
15:89547626|89549882	mmu-miR-1931	Gpr146
9:89596436|89603394	mmu-miR-1934-3p	Mcf2l
9:89596436|89603394	mmu-miR-1934-3p	Igf2
15:89547626|89549882	mmu-miR-1934-5p	Gpr146
8:16185177|16234181	mmu-miR-194-1-3p	Mcf2l
15:89547626|89549882	mmu-miR-194-1-3p	Mcf2l
8:74998835|75020325	mmu-miR-194-2-3p	Grb2
7:49575648|49594452	mmu-miR-194-2-3p	Grb2
4:143131710|143142234	mmu-miR-194-2-3p	Grb2
8:74998835|75020325	mmu-miR-194-2-3p	Tmem104
7:49575648|49594452	mmu-miR-194-2-3p	Tmem104
4:143131710|143142234	mmu-miR-194-2-3p	Tmem104
8:74998835|75020325	mmu-miR-194-2-3p	Gm42878
7:49575648|49594452	mmu-miR-194-2-3p	Gm42878
4:143131710|143142234	mmu-miR-194-2-3p	Gm42878
8:74998835|75020325	mmu-miR-194-2-3p	Mcf2l
7:49575648|49594452	mmu-miR-194-2-3p	Mcf2l
4:143131710|143142234	mmu-miR-194-2-3p	Mcf2l
4:143131710|143142234	mmu-miR-1943-5p	Tmem104
7:49575648|49594452	mmu-miR-1943-5p	Tmem104
9:89596436|89603394	mmu-miR-1943-5p	Tmem104
4:143131710|143142234	mmu-miR-1943-5p	Mcf2l
7:49575648|49594452	mmu-miR-1943-5p	Mcf2l
9:89596436|89603394	mmu-miR-1943-5p	Mcf2l
4:143131710|143142234	mmu-miR-1943-5p	Igf2
7:49575648|49594452	mmu-miR-1943-5p	Igf2
9:89596436|89603394	mmu-miR-1943-5p	Igf2
4:143131710|143142234	mmu-miR-1943-5p	Gpr146
7:49575648|49594452	mmu-miR-1943-5p	Gpr146
9:89596436|89603394	mmu-miR-1943-5p	Gpr146
15:89547626|89549882	mmu-miR-1946a	Gm42878
15:89547626|89549882	mmu-miR-1946a	Specc1l
15:89547626|89549882	mmu-miR-1946b	Specc1l
8:74998835|75020325	mmu-miR-1947-3p	Als2cl
9:89596436|89603394	mmu-miR-1950	Igf2
14:61189602|61193479	mmu-miR-1950	Igf2
7:49575648|49594452	mmu-miR-1950	Igf2
4:143131710|143142234	mmu-miR-1954	Gpr146
4:143131710|143142234	mmu-miR-1954	Mcf2l
4:143131710|143142234	mmu-miR-1954	Amz1
4:143131710|143142234	mmu-miR-1954	Specc1l
7:49575648|49594452	mmu-miR-1956	Als2cl
15:89547626|89549882	mmu-miR-1956	Als2cl
7:49575648|49594452	mmu-miR-1956	Amz1
15:89547626|89549882	mmu-miR-1956	Amz1
7:49575648|49594452	mmu-miR-1956	Tmem104
15:89547626|89549882	mmu-miR-1956	Tmem104
7:49575648|49594452	mmu-miR-1956	Dda1
15:89547626|89549882	mmu-miR-1956	Dda1
7:49575648|49594452	mmu-miR-1956	Grb2
15:89547626|89549882	mmu-miR-1956	Grb2
15:89547626|89549882	mmu-miR-195b	Igf2
15:89547626|89549882	mmu-miR-195b	Amz1
9:89596436|89603394	mmu-miR-1962	Grb2
15:89547626|89549882	mmu-miR-1962	Grb2
4:143131710|143142234	mmu-miR-1962	Grb2
14:61189602|61193479	mmu-miR-1962	Grb2
9:89596436|89603394	mmu-miR-1962	Mcf2l
15:89547626|89549882	mmu-miR-1962	Mcf2l
4:143131710|143142234	mmu-miR-1962	Mcf2l
14:61189602|61193479	mmu-miR-1962	Mcf2l
9:89596436|89603394	mmu-miR-1962	Specc1l
15:89547626|89549882	mmu-miR-1962	Specc1l
4:143131710|143142234	mmu-miR-1962	Specc1l
14:61189602|61193479	mmu-miR-1962	Specc1l
9:89596436|89603394	mmu-miR-1962	Dda1
15:89547626|89549882	mmu-miR-1962	Dda1
4:143131710|143142234	mmu-miR-1962	Dda1
14:61189602|61193479	mmu-miR-1962	Dda1
9:89596436|89603394	mmu-miR-1962	Tmem104
15:89547626|89549882	mmu-miR-1962	Tmem104
4:143131710|143142234	mmu-miR-1962	Tmem104
14:61189602|61193479	mmu-miR-1962	Tmem104
15:89547626|89549882	mmu-miR-1964-5p	Tmem104
15:89547626|89549882	mmu-miR-1964-5p	Mcf2l
15:89547626|89549882	mmu-miR-1966-5p	Mcf2l
15:89547626|89549882	mmu-miR-1966-5p	Dda1
15:89547626|89549882	mmu-miR-1966-5p	Tmem104
15:89547626|89549882	mmu-miR-1966-5p	Gm42878
4:143131710|143142234	mmu-miR-1968-3p	Dda1
4:143131710|143142234	mmu-miR-1968-5p	Als2cl
4:143131710|143142234	mmu-miR-1968-5p	Gm42878
7:49575648|49594452	mmu-miR-1969	Igf2
8:74998835|75020325	mmu-miR-1970	Als2cl
8:74998835|75020325	mmu-miR-1970	Amz1
8:74998835|75020325	mmu-miR-1970c-5p	Als2cl
5:66451468|66462166	mmu-miR-1982-5p	Gpr146
8:25592452|25594166	mmu-miR-1982-5p	Gpr146
4:143131710|143142234	mmu-miR-1982-5p	Gpr146
12:85012889|85015593	mmu-miR-1982-5p	Gpr146
7:49575648|49594452	mmu-miR-1982-5p	Gpr146
15:89547626|89549882	mmu-miR-1982-5p	Gpr146
5:66451468|66462166	mmu-miR-1982-5p	Gm42878
8:25592452|25594166	mmu-miR-1982-5p	Gm42878
4:143131710|143142234	mmu-miR-1982-5p	Gm42878
12:85012889|85015593	mmu-miR-1982-5p	Gm42878
7:49575648|49594452	mmu-miR-1982-5p	Gm42878
15:89547626|89549882	mmu-miR-1982-5p	Gm42878
14:61189602|61193479	mmu-miR-204-3p	Als2cl
8:25592452|25594166	mmu-miR-204-3p	Als2cl
9:89596436|89603394	mmu-miR-207	Specc1l
4:143131710|143142234	mmu-miR-207	Specc1l
9:89596436|89603394	mmu-miR-207	Tmem104
4:143131710|143142234	mmu-miR-207	Tmem104
9:89596436|89603394	mmu-miR-207	Igf2
4:143131710|143142234	mmu-miR-207	Igf2
7:49575648|49594452	mmu-miR-210-5p	Igf2
7:49575648|49594452	mmu-miR-210-5p	Tmem104
9:89596436|89603394	mmu-miR-211-3p	Dda1
15:89547626|89549882	mmu-miR-211-3p	Dda1
15:89547626|89549882	mmu-miR-214-3p	Specc1l
15:89547626|89549882	mmu-miR-214-3p	Grb2
15:89547626|89549882	mmu-miR-214-3p	Mcf2l
15:89547626|89549882	mmu-miR-214-3p	Als2cl
15:89547626|89549882	mmu-miR-214-3p	Gm42878
15:89547626|89549882	mmu-miR-214-5p	Gpr146
9:89596436|89603394	mmu-miR-214-5p	Gpr146
8:16185177|16234181	mmu-miR-216a-3p	Specc1l
4:143131710|143142234	mmu-miR-22-3p	Specc1l
4:143131710|143142234	mmu-miR-221-5p	Amz1
4:143131710|143142234	mmu-miR-221-5p	Specc1l
4:143131710|143142234	mmu-miR-221-5p	Mcf2l
4:143131710|143142234	mmu-miR-221-5p	Tmem104
9:89596436|89603394	mmu-miR-24-3p	Dda1
8:25592452|25594166	mmu-miR-24-3p	Dda1
5:66451468|66462166	mmu-miR-2861	Gpr146
15:89547626|89549882	mmu-miR-2861	Gpr146
4:143131710|143142234	mmu-miR-2861	Gpr146
9:89596436|89603394	mmu-miR-2861	Gpr146
5:66451468|66462166	mmu-miR-2861	Dda1
15:89547626|89549882	mmu-miR-2861	Dda1
4:143131710|143142234	mmu-miR-2861	Dda1
9:89596436|89603394	mmu-miR-2861	Dda1
5:66451468|66462166	mmu-miR-2861	Grb2
15:89547626|89549882	mmu-miR-2861	Grb2
4:143131710|143142234	mmu-miR-2861	Grb2
9:89596436|89603394	mmu-miR-2861	Grb2
5:66451468|66462166	mmu-miR-2861	Mcf2l
15:89547626|89549882	mmu-miR-2861	Mcf2l
4:143131710|143142234	mmu-miR-2861	Mcf2l
9:89596436|89603394	mmu-miR-2861	Mcf2l
5:66451468|66462166	mmu-miR-2861	Tmem104
15:89547626|89549882	mmu-miR-2861	Tmem104
4:143131710|143142234	mmu-miR-2861	Tmem104
9:89596436|89603394	mmu-miR-2861	Tmem104
5:66451468|66462166	mmu-miR-2861	Als2cl
15:89547626|89549882	mmu-miR-2861	Als2cl
4:143131710|143142234	mmu-miR-2861	Als2cl
9:89596436|89603394	mmu-miR-2861	Als2cl
8:16185177|16234181	mmu-miR-290a-5p	Amz1
4:143131710|143142234	mmu-miR-292b-3p	Tmem104
4:143131710|143142234	mmu-miR-292b-3p	Amz1
4:143131710|143142234	mmu-miR-292b-3p	Specc1l
8:16185177|16234181	mmu-miR-298-5p	Specc1l
12:85012889|85015593	mmu-miR-298-5p	Specc1l
4:143131710|143142234	mmu-miR-298-5p	Specc1l
14:61189602|61193479	mmu-miR-298-5p	Specc1l
8:16185177|16234181	mmu-miR-298-5p	Gm42878
12:85012889|85015593	mmu-miR-298-5p	Gm42878
4:143131710|143142234	mmu-miR-298-5p	Gm42878
14:61189602|61193479	mmu-miR-298-5p	Gm42878
8:74998835|75020325	mmu-miR-300-5p	Gm42878
8:16185177|16234181	mmu-miR-3057-3p	Mcf2l
12:85012889|85015593	mmu-miR-3057-3p	Mcf2l
15:89547626|89549882	mmu-miR-3057-3p	Mcf2l
8:16185177|16234181	mmu-miR-3057-3p	Amz1
12:85012889|85015593	mmu-miR-3057-3p	Amz1
15:89547626|89549882	mmu-miR-3057-3p	Amz1
8:16185177|16234181	mmu-miR-3057-3p	Specc1l
12:85012889|85015593	mmu-miR-3057-3p	Specc1l
15:89547626|89549882	mmu-miR-3057-3p	Specc1l
8:16185177|16234181	mmu-miR-3057-3p	Gpr146
12:85012889|85015593	mmu-miR-3057-3p	Gpr146
15:89547626|89549882	mmu-miR-3057-3p	Gpr146
8:16185177|16234181	mmu-miR-3057-3p	Igf2
12:85012889|85015593	mmu-miR-3057-3p	Igf2
15:89547626|89549882	mmu-miR-3057-3p	Igf2
8:74998835|75020325	mmu-miR-3058-5p	Amz1
8:16185177|16234181	mmu-miR-3058-5p	Amz1
8:74998835|75020325	mmu-miR-3058-5p	Gpr146
8:16185177|16234181	mmu-miR-3058-5p	Gpr146
8:74998835|75020325	mmu-miR-3058-5p	Als2cl
8:16185177|16234181	mmu-miR-3058-5p	Als2cl
8:74998835|75020325	mmu-miR-3058-5p	Dda1
8:16185177|16234181	mmu-miR-3058-5p	Dda1
8:74998835|75020325	mmu-miR-3058-5p	Igf2
8:16185177|16234181	mmu-miR-3058-5p	Igf2
8:74998835|75020325	mmu-miR-3058-5p	Tmem104
8:16185177|16234181	mmu-miR-3058-5p	Tmem104
9:89596436|89603394	mmu-miR-3059-5p	Gpr146
9:89596436|89603394	mmu-miR-3059-5p	Tmem104
8:74998835|75020325	mmu-miR-3060-5p	Mcf2l
8:25592452|25594166	mmu-miR-3060-5p	Mcf2l
15:89547626|89549882	mmu-miR-3062-3p	Tmem104
8:25592452|25594166	mmu-miR-3064-5p	Gm42878
4:143131710|143142234	mmu-miR-3064-5p	Gm42878
8:25592452|25594166	mmu-miR-3064-5p	Specc1l
4:143131710|143142234	mmu-miR-3064-5p	Specc1l
8:25592452|25594166	mmu-miR-3064-5p	Als2cl
4:143131710|143142234	mmu-miR-3064-5p	Als2cl
8:25592452|25594166	mmu-miR-3064-5p	Grb2
4:143131710|143142234	mmu-miR-3064-5p	Grb2
8:25592452|25594166	mmu-miR-3064-5p	Mcf2l
4:143131710|143142234	mmu-miR-3064-5p	Mcf2l
8:25592452|25594166	mmu-miR-3064-5p	Amz1
4:143131710|143142234	mmu-miR-3064-5p	Amz1
8:25592452|25594166	mmu-miR-3064-5p	Tmem104
4:143131710|143142234	mmu-miR-3064-5p	Tmem104
4:143131710|143142234	mmu-miR-3069-5p	Gpr146
5:66451468|66462166	mmu-miR-3070-5p	Tmem104
5:66451468|66462166	mmu-miR-3070-5p	Grb2
9:89596436|89603394	mmu-miR-3076-5p	Grb2
9:89596436|89603394	mmu-miR-3076-5p	Amz1
9:89596436|89603394	mmu-miR-3076-5p	Mcf2l
7:49575648|49594452	mmu-miR-3078-3p	Als2cl
4:143131710|143142234	mmu-miR-3078-3p	Als2cl
15:89547626|89549882	mmu-miR-3078-3p	Als2cl
7:49575648|49594452	mmu-miR-3078-3p	Tmem104
4:143131710|143142234	mmu-miR-3078-3p	Tmem104
15:89547626|89549882	mmu-miR-3078-3p	Tmem104
4:143131710|143142234	mmu-miR-3080-3p	Gm42878
4:143131710|143142234	mmu-miR-3080-3p	Tmem104
14:61189602|61193479	mmu-miR-3081-5p	Gm42878
8:25592452|25594166	mmu-miR-3081-5p	Gm42878
15:89547626|89549882	mmu-miR-3081-5p	Gm42878
4:143131710|143142234	mmu-miR-3081-5p	Gm42878
8:74998835|75020325	mmu-miR-3081-5p	Gm42878
14:61189602|61193479	mmu-miR-3081-5p	Gpr146
8:25592452|25594166	mmu-miR-3081-5p	Gpr146
15:89547626|89549882	mmu-miR-3081-5p	Gpr146
4:143131710|143142234	mmu-miR-3081-5p	Gpr146
8:74998835|75020325	mmu-miR-3081-5p	Gpr146
5:66451468|66462166	mmu-miR-3083-5p	Tmem104
8:16185177|16234181	mmu-miR-3083-5p	Tmem104
15:89547626|89549882	mmu-miR-3083-5p	Tmem104
8:25592452|25594166	mmu-miR-3083b-5p	Tmem104
15:89547626|89549882	mmu-miR-3083b-5p	Tmem104
8:16185177|16234181	mmu-miR-3083b-5p	Tmem104
5:66451468|66462166	mmu-miR-3083b-5p	Tmem104
9:89596436|89603394	mmu-miR-3083b-5p	Tmem104
8:25592452|25594166	mmu-miR-3083b-5p	Specc1l
15:89547626|89549882	mmu-miR-3083b-5p	Specc1l
8:16185177|16234181	mmu-miR-3083b-5p	Specc1l
5:66451468|66462166	mmu-miR-3083b-5p	Specc1l
9:89596436|89603394	mmu-miR-3083b-5p	Specc1l
8:25592452|25594166	mmu-miR-3085-3p	Tmem104
4:143131710|143142234	mmu-miR-3085-3p	Tmem104
9:89596436|89603394	mmu-miR-3085-3p	Tmem104
8:25592452|25594166	mmu-miR-3085-3p	Amz1
4:143131710|143142234	mmu-miR-3085-3p	Amz1
9:89596436|89603394	mmu-miR-3085-3p	Amz1
8:25592452|25594166	mmu-miR-3085-3p	Specc1l
4:143131710|143142234	mmu-miR-3085-3p	Specc1l
9:89596436|89603394	mmu-miR-3085-3p	Specc1l
8:25592452|25594166	mmu-miR-3085-3p	Als2cl
4:143131710|143142234	mmu-miR-3085-3p	Als2cl
9:89596436|89603394	mmu-miR-3085-3p	Als2cl
8:25592452|25594166	mmu-miR-3085-3p	Grb2
4:143131710|143142234	mmu-miR-3085-3p	Grb2
9:89596436|89603394	mmu-miR-3085-3p	Grb2
8:25592452|25594166	mmu-miR-3085-3p	Mcf2l
4:143131710|143142234	mmu-miR-3085-3p	Mcf2l
9:89596436|89603394	mmu-miR-3085-3p	Mcf2l
5:66451468|66462166	mmu-miR-3085-5p	Igf2
5:66451468|66462166	mmu-miR-3085-5p	Amz1
5:66451468|66462166	mmu-miR-3085-5p	Gm42878
4:143131710|143142234	mmu-miR-3087-5p	Gpr146
12:85012889|85015593	mmu-miR-3087-5p	Gpr146
15:89547626|89549882	mmu-miR-3087-5p	Gpr146
4:143131710|143142234	mmu-miR-3087-5p	Als2cl
12:85012889|85015593	mmu-miR-3087-5p	Als2cl
15:89547626|89549882	mmu-miR-3087-5p	Als2cl
4:143131710|143142234	mmu-miR-3087-5p	Mcf2l
12:85012889|85015593	mmu-miR-3087-5p	Mcf2l
15:89547626|89549882	mmu-miR-3087-5p	Mcf2l
5:66451468|66462166	mmu-miR-3090-3p	Als2cl
14:61189602|61193479	mmu-miR-3090-3p	Als2cl
12:85012889|85015593	mmu-miR-3090-3p	Als2cl
5:66451468|66462166	mmu-miR-3090-3p	Grb2
14:61189602|61193479	mmu-miR-3090-3p	Grb2
12:85012889|85015593	mmu-miR-3090-3p	Grb2
4:143131710|143142234	mmu-miR-3091-3p	Dda1
15:89547626|89549882	mmu-miR-3091-3p	Dda1
5:66451468|66462166	mmu-miR-3091-3p	Dda1
4:143131710|143142234	mmu-miR-3091-3p	Mcf2l
15:89547626|89549882	mmu-miR-3091-3p	Mcf2l
5:66451468|66462166	mmu-miR-3091-3p	Mcf2l
4:143131710|143142234	mmu-miR-3091-3p	Tmem104
15:89547626|89549882	mmu-miR-3091-3p	Tmem104
5:66451468|66462166	mmu-miR-3091-3p	Tmem104
4:143131710|143142234	mmu-miR-3091-3p	Grb2
15:89547626|89549882	mmu-miR-3091-3p	Grb2
5:66451468|66462166	mmu-miR-3091-3p	Grb2
15:89547626|89549882	mmu-miR-3097-5p	Grb2
14:61189602|61193479	mmu-miR-3097-5p	Grb2
4:143131710|143142234	mmu-miR-3097-5p	Grb2
12:85012889|85015593	mmu-miR-3097-5p	Grb2
15:89547626|89549882	mmu-miR-3097-5p	Igf2
14:61189602|61193479	mmu-miR-3097-5p	Igf2
4:143131710|143142234	mmu-miR-3097-5p	Igf2
12:85012889|85015593	mmu-miR-3097-5p	Igf2
9:89596436|89603394	mmu-miR-3098-3p	Amz1
4:143131710|143142234	mmu-miR-3098-3p	Amz1
15:89547626|89549882	mmu-miR-3098-3p	Amz1
14:61189602|61193479	mmu-miR-3099-5p	Mcf2l
9:89596436|89603394	mmu-miR-3099-5p	Mcf2l
7:49575648|49594452	mmu-miR-3099-5p	Mcf2l
15:89547626|89549882	mmu-miR-3099-5p	Mcf2l
7:49575648|49594452	mmu-miR-30c-1-3p	Grb2
8:74998835|75020325	mmu-miR-30c-1-3p	Grb2
9:89596436|89603394	mmu-miR-30c-1-3p	Grb2
7:49575648|49594452	mmu-miR-30c-1-3p	Gpr146
8:74998835|75020325	mmu-miR-30c-1-3p	Gpr146
9:89596436|89603394	mmu-miR-30c-1-3p	Gpr146
7:49575648|49594452	mmu-miR-30c-1-3p	Specc1l
8:74998835|75020325	mmu-miR-30c-1-3p	Specc1l
9:89596436|89603394	mmu-miR-30c-1-3p	Specc1l
7:49575648|49594452	mmu-miR-30c-1-3p	Amz1
8:74998835|75020325	mmu-miR-30c-1-3p	Amz1
9:89596436|89603394	mmu-miR-30c-1-3p	Amz1
8:74998835|75020325	mmu-miR-30c-2-3p	Specc1l
7:49575648|49594452	mmu-miR-30c-2-3p	Specc1l
8:74998835|75020325	mmu-miR-30c-2-3p	Gpr146
7:49575648|49594452	mmu-miR-30c-2-3p	Gpr146
8:74998835|75020325	mmu-miR-30c-2-3p	Dda1
7:49575648|49594452	mmu-miR-30c-2-3p	Dda1
8:74998835|75020325	mmu-miR-30c-2-3p	Amz1
7:49575648|49594452	mmu-miR-30c-2-3p	Amz1
8:25592452|25594166	mmu-miR-3101-3p	Mcf2l
4:143131710|143142234	mmu-miR-3102-5p	Gm42878
8:16185177|16234181	mmu-miR-3102-5p	Gm42878
9:89596436|89603394	mmu-miR-3102-5p.2-5p	Igf2
4:143131710|143142234	mmu-miR-3103-5p	Tmem104
12:85012889|85015593	mmu-miR-3103-5p	Tmem104
4:143131710|143142234	mmu-miR-3103-5p	Gm42878
12:85012889|85015593	mmu-miR-3103-5p	Gm42878
4:143131710|143142234	mmu-miR-3103-5p	Igf2
12:85012889|85015593	mmu-miR-3103-5p	Igf2
4:143131710|143142234	mmu-miR-3104-3p	Gm42878
7:49575648|49594452	mmu-miR-3104-5p	Amz1
15:89547626|89549882	mmu-miR-3104-5p	Amz1
14:61189602|61193479	mmu-miR-3104-5p	Amz1
12:85012889|85015593	mmu-miR-3104-5p	Amz1
7:49575648|49594452	mmu-miR-3104-5p	Tmem104
15:89547626|89549882	mmu-miR-3104-5p	Tmem104
14:61189602|61193479	mmu-miR-3104-5p	Tmem104
12:85012889|85015593	mmu-miR-3104-5p	Tmem104
8:74998835|75020325	mmu-miR-3109-3p	Dda1
4:143131710|143142234	mmu-miR-3110-3p	Dda1
8:16185177|16234181	mmu-miR-3110-3p	Dda1
4:143131710|143142234	mmu-miR-3110-3p	Gm42878
8:16185177|16234181	mmu-miR-3110-3p	Gm42878
15:89547626|89549882	mmu-miR-3110-5p	Tmem104
15:89547626|89549882	mmu-miR-3110-5p	Dda1
5:66451468|66462166	mmu-miR-3113-3p	Tmem104
15:89547626|89549882	mmu-miR-3113-3p	Tmem104
5:66451468|66462166	mmu-miR-3113-3p	Specc1l
15:89547626|89549882	mmu-miR-3113-3p	Specc1l
5:66451468|66462166	mmu-miR-3113-3p	Dda1
15:89547626|89549882	mmu-miR-3113-3p	Dda1
5:66451468|66462166	mmu-miR-3113-3p	Mcf2l
15:89547626|89549882	mmu-miR-3113-3p	Mcf2l
5:66451468|66462166	mmu-miR-3113-3p	Gpr146
15:89547626|89549882	mmu-miR-3113-3p	Gpr146
4:143131710|143142234	mmu-miR-3113-5p	Gpr146
4:143131710|143142234	mmu-miR-3113-5p	Mcf2l
4:143131710|143142234	mmu-miR-3113-5p	Amz1
4:143131710|143142234	mmu-miR-3113-5p	Tmem104
4:143131710|143142234	mmu-miR-3113-5p	Igf2
9:89596436|89603394	mmu-miR-3154	Mcf2l
14:61189602|61193479	mmu-miR-3154	Mcf2l
4:143131710|143142234	mmu-miR-3154	Mcf2l
9:89596436|89603394	mmu-miR-320-3p	Grb2
9:89596436|89603394	mmu-miR-320-3p	Gpr146
8:74998835|75020325	mmu-miR-323-5p	Dda1
12:85012889|85015593	mmu-miR-323-5p	Dda1
15:89547626|89549882	mmu-miR-323-5p	Dda1
14:61189602|61193479	mmu-miR-324-3p	Igf2
8:25592452|25594166	mmu-miR-324-3p	Igf2
5:66451468|66462166	mmu-miR-324-3p	Igf2
14:61189602|61193479	mmu-miR-324-3p	Grb2
8:25592452|25594166	mmu-miR-324-3p	Grb2
5:66451468|66462166	mmu-miR-324-3p	Grb2
14:61189602|61193479	mmu-miR-324-3p	Tmem104
8:25592452|25594166	mmu-miR-324-3p	Tmem104
5:66451468|66462166	mmu-miR-324-3p	Tmem104
5:66451468|66462166	mmu-miR-326-3p	Gpr146
9:89596436|89603394	mmu-miR-326-3p	Gpr146
5:66451468|66462166	mmu-miR-326-3p	Gm42878
9:89596436|89603394	mmu-miR-326-3p	Gm42878
5:66451468|66462166	mmu-miR-326-3p	Igf2
9:89596436|89603394	mmu-miR-326-3p	Igf2
15:89547626|89549882	mmu-miR-326-5p	Tmem104
15:89547626|89549882	mmu-miR-326-5p	Gpr146
15:89547626|89549882	mmu-miR-326-5p	Specc1l
15:89547626|89549882	mmu-miR-326-5p	Als2cl
15:89547626|89549882	mmu-miR-326-5p	Grb2
9:89596436|89603394	mmu-miR-327	Gpr146
14:61189602|61193479	mmu-miR-328-5p	Tmem104
12:85012889|85015593	mmu-miR-328-5p	Tmem104
14:61189602|61193479	mmu-miR-328-5p	Amz1
12:85012889|85015593	mmu-miR-328-5p	Amz1
14:61189602|61193479	mmu-miR-328-5p	Gpr146
12:85012889|85015593	mmu-miR-328-5p	Gpr146
14:61189602|61193479	mmu-miR-328-5p	Als2cl
12:85012889|85015593	mmu-miR-328-5p	Als2cl
14:61189602|61193479	mmu-miR-328-5p	Dda1
12:85012889|85015593	mmu-miR-328-5p	Dda1
14:61189602|61193479	mmu-miR-328-5p	Igf2
12:85012889|85015593	mmu-miR-328-5p	Igf2
5:66451468|66462166	mmu-miR-330-5p	Gpr146
9:89596436|89603394	mmu-miR-330-5p	Gpr146
12:85012889|85015593	mmu-miR-330-5p	Gpr146
5:66451468|66462166	mmu-miR-330-5p	Igf2
9:89596436|89603394	mmu-miR-330-5p	Igf2
12:85012889|85015593	mmu-miR-330-5p	Igf2
5:66451468|66462166	mmu-miR-330-5p	Gm42878
9:89596436|89603394	mmu-miR-330-5p	Gm42878
12:85012889|85015593	mmu-miR-330-5p	Gm42878
4:143131710|143142234	mmu-miR-331-3p	Grb2
4:143131710|143142234	mmu-miR-331-3p	Mcf2l
4:143131710|143142234	mmu-miR-331-3p	Amz1
4:143131710|143142234	mmu-miR-331-3p	Tmem104
4:143131710|143142234	mmu-miR-337-3p	Grb2
8:74998835|75020325	mmu-miR-337-3p	Grb2
15:89547626|89549882	mmu-miR-337-3p	Grb2
14:61189602|61193479	mmu-miR-344-5p	Specc1l
14:61189602|61193479	mmu-miR-344-5p	Igf2
14:61189602|61193479	mmu-miR-344d-3-5p	Igf2
4:143131710|143142234	mmu-miR-344g-3p	Tmem104
4:143131710|143142234	mmu-miR-344g-3p	Amz1
9:89596436|89603394	mmu-miR-344i	Gm42878
9:89596436|89603394	mmu-miR-344i	Tmem104
9:89596436|89603394	mmu-miR-344i	Igf2
5:66451468|66462166	mmu-miR-346-3p	Dda1
4:143131710|143142234	mmu-miR-346-3p	Dda1
9:89596436|89603394	mmu-miR-346-3p	Dda1
8:74998835|75020325	mmu-miR-346-3p	Dda1
8:25592452|25594166	mmu-miR-346-3p	Dda1
15:89547626|89549882	mmu-miR-346-3p	Dda1
12:85012889|85015593	mmu-miR-346-3p	Dda1
8:16185177|16234181	mmu-miR-346-3p	Dda1
5:66451468|66462166	mmu-miR-346-3p	Igf2
4:143131710|143142234	mmu-miR-346-3p	Igf2
9:89596436|89603394	mmu-miR-346-3p	Igf2
8:74998835|75020325	mmu-miR-346-3p	Igf2
8:25592452|25594166	mmu-miR-346-3p	Igf2
15:89547626|89549882	mmu-miR-346-3p	Igf2
12:85012889|85015593	mmu-miR-346-3p	Igf2
8:16185177|16234181	mmu-miR-346-3p	Igf2
5:66451468|66462166	mmu-miR-346-3p	Gpr146
4:143131710|143142234	mmu-miR-346-3p	Gpr146
9:89596436|89603394	mmu-miR-346-3p	Gpr146
8:74998835|75020325	mmu-miR-346-3p	Gpr146
8:25592452|25594166	mmu-miR-346-3p	Gpr146
15:89547626|89549882	mmu-miR-346-3p	Gpr146
12:85012889|85015593	mmu-miR-346-3p	Gpr146
8:16185177|16234181	mmu-miR-346-3p	Gpr146
5:66451468|66462166	mmu-miR-346-3p	Tmem104
4:143131710|143142234	mmu-miR-346-3p	Tmem104
9:89596436|89603394	mmu-miR-346-3p	Tmem104
8:74998835|75020325	mmu-miR-346-3p	Tmem104
8:25592452|25594166	mmu-miR-346-3p	Tmem104
15:89547626|89549882	mmu-miR-346-3p	Tmem104
12:85012889|85015593	mmu-miR-346-3p	Tmem104
8:16185177|16234181	mmu-miR-346-3p	Tmem104
5:66451468|66462166	mmu-miR-346-3p	Mcf2l
4:143131710|143142234	mmu-miR-346-3p	Mcf2l
9:89596436|89603394	mmu-miR-346-3p	Mcf2l
8:74998835|75020325	mmu-miR-346-3p	Mcf2l
8:25592452|25594166	mmu-miR-346-3p	Mcf2l
15:89547626|89549882	mmu-miR-346-3p	Mcf2l
12:85012889|85015593	mmu-miR-346-3p	Mcf2l
8:16185177|16234181	mmu-miR-346-3p	Mcf2l
5:66451468|66462166	mmu-miR-346-3p	Grb2
4:143131710|143142234	mmu-miR-346-3p	Grb2
9:89596436|89603394	mmu-miR-346-3p	Grb2
8:74998835|75020325	mmu-miR-346-3p	Grb2
8:25592452|25594166	mmu-miR-346-3p	Grb2
15:89547626|89549882	mmu-miR-346-3p	Grb2
12:85012889|85015593	mmu-miR-346-3p	Grb2
8:16185177|16234181	mmu-miR-346-3p	Grb2
5:66451468|66462166	mmu-miR-346-3p	Als2cl
4:143131710|143142234	mmu-miR-346-3p	Als2cl
9:89596436|89603394	mmu-miR-346-3p	Als2cl
8:74998835|75020325	mmu-miR-346-3p	Als2cl
8:25592452|25594166	mmu-miR-346-3p	Als2cl
15:89547626|89549882	mmu-miR-346-3p	Als2cl
12:85012889|85015593	mmu-miR-346-3p	Als2cl
8:16185177|16234181	mmu-miR-346-3p	Als2cl
9:89596436|89603394	mmu-miR-346-5p	Gpr146
4:143131710|143142234	mmu-miR-3470b	Specc1l
5:66451468|66462166	mmu-miR-3473b	Mcf2l
5:66451468|66462166	mmu-miR-3473b	Gpr146
5:66451468|66462166	mmu-miR-3473b	Specc1l
5:66451468|66462166	mmu-miR-3473b	Dda1
5:66451468|66462166	mmu-miR-3473b	Grb2
5:66451468|66462166	mmu-miR-3473b	Gm42878
5:66451468|66462166	mmu-miR-3473b	Tmem104
5:66451468|66462166	mmu-miR-3473c	Als2cl
15:89547626|89549882	mmu-miR-3473c	Als2cl
14:61189602|61193479	mmu-miR-3473d	Gm42878
8:74998835|75020325	mmu-miR-3473d	Gm42878
14:61189602|61193479	mmu-miR-3473d	Tmem104
8:74998835|75020325	mmu-miR-3473d	Tmem104
14:61189602|61193479	mmu-miR-3473d	Als2cl
8:74998835|75020325	mmu-miR-3473d	Als2cl
14:61189602|61193479	mmu-miR-3473d	Specc1l
8:74998835|75020325	mmu-miR-3473d	Specc1l
5:66451468|66462166	mmu-miR-3473e	Specc1l
5:66451468|66462166	mmu-miR-3473e	Tmem104
5:66451468|66462166	mmu-miR-3473e	Mcf2l
5:66451468|66462166	mmu-miR-3473e	Gpr146
5:66451468|66462166	mmu-miR-3473e	Dda1
5:66451468|66462166	mmu-miR-3473e	Grb2
5:66451468|66462166	mmu-miR-3473e	Gm42878
5:66451468|66462166	mmu-miR-3473h-5p	Mcf2l
8:25592452|25594166	mmu-miR-3473h-5p	Mcf2l
9:89596436|89603394	mmu-miR-3474	Tmem104
14:61189602|61193479	mmu-miR-3474	Tmem104
4:143131710|143142234	mmu-miR-3474	Tmem104
7:49575648|49594452	mmu-miR-3474	Tmem104
9:89596436|89603394	mmu-miR-3474	Gpr146
14:61189602|61193479	mmu-miR-3474	Gpr146
4:143131710|143142234	mmu-miR-3474	Gpr146
7:49575648|49594452	mmu-miR-3474	Gpr146
8:16185177|16234181	mmu-miR-3475-3p	Tmem104
12:85012889|85015593	mmu-miR-3475-3p	Tmem104
8:74998835|75020325	mmu-miR-3475-3p	Tmem104
8:16185177|16234181	mmu-miR-3475-3p	Gm42878
12:85012889|85015593	mmu-miR-3475-3p	Gm42878
8:74998835|75020325	mmu-miR-3475-3p	Gm42878
9:89596436|89603394	mmu-miR-34a-5p	Tmem104
9:89596436|89603394	mmu-miR-34a-5p	Specc1l
9:89596436|89603394	mmu-miR-34a-5p	Igf2
9:89596436|89603394	mmu-miR-34a-5p	Als2cl
8:16185177|16234181	mmu-miR-350-3p	Gpr146
8:16185177|16234181	mmu-miR-3547-3p	Mcf2l
8:16185177|16234181	mmu-miR-3547-3p	Gm42878
8:16185177|16234181	mmu-miR-3547-3p	Dda1
8:16185177|16234181	mmu-miR-3547-3p	Tmem104
14:61189602|61193479	mmu-miR-3547-5p	Tmem104
8:25592452|25594166	mmu-miR-3547-5p	Tmem104
15:89547626|89549882	mmu-miR-3547-5p	Tmem104
12:85012889|85015593	mmu-miR-3547-5p	Tmem104
14:61189602|61193479	mmu-miR-3547-5p	Grb2
8:25592452|25594166	mmu-miR-3547-5p	Grb2
15:89547626|89549882	mmu-miR-3547-5p	Grb2
12:85012889|85015593	mmu-miR-3547-5p	Grb2
14:61189602|61193479	mmu-miR-3547-5p	Gpr146
8:25592452|25594166	mmu-miR-3547-5p	Gpr146
15:89547626|89549882	mmu-miR-3547-5p	Gpr146
12:85012889|85015593	mmu-miR-3547-5p	Gpr146
14:61189602|61193479	mmu-miR-3547-5p	Igf2
8:25592452|25594166	mmu-miR-3547-5p	Igf2
15:89547626|89549882	mmu-miR-3547-5p	Igf2
12:85012889|85015593	mmu-miR-3547-5p	Igf2
14:61189602|61193479	mmu-miR-3547-5p	Als2cl
8:25592452|25594166	mmu-miR-3547-5p	Als2cl
15:89547626|89549882	mmu-miR-3547-5p	Als2cl
12:85012889|85015593	mmu-miR-3547-5p	Als2cl
7:49575648|49594452	mmu-miR-3552	Tmem104
7:49575648|49594452	mmu-miR-3552	Mcf2l
4:143131710|143142234	mmu-miR-3569-5p	Tmem104
4:143131710|143142234	mmu-miR-3569-5p	Dda1
15:89547626|89549882	mmu-miR-361-3p	Tmem104
12:85012889|85015593	mmu-miR-361-3p	Tmem104
15:89547626|89549882	mmu-miR-361-3p	Igf2
12:85012889|85015593	mmu-miR-361-3p	Igf2
15:89547626|89549882	mmu-miR-361-3p	Gpr146
12:85012889|85015593	mmu-miR-361-3p	Gpr146
8:74998835|75020325	mmu-miR-3620-5p	Amz1
8:74998835|75020325	mmu-miR-3620-5p	Specc1l
8:74998835|75020325	mmu-miR-3620-5p	Gpr146
15:89547626|89549882	mmu-miR-365-1-5p	Gpr146
7:49575648|49594452	mmu-miR-365-2-5p	Gpr146
15:89547626|89549882	mmu-miR-370-3p	Als2cl
12:85012889|85015593	mmu-miR-370-3p	Als2cl
15:89547626|89549882	mmu-miR-370-3p	Mcf2l
12:85012889|85015593	mmu-miR-370-3p	Mcf2l
15:89547626|89549882	mmu-miR-370-3p	Dda1
12:85012889|85015593	mmu-miR-370-3p	Dda1
15:89547626|89549882	mmu-miR-378a-3p	Gm42878
7:49575648|49594452	mmu-miR-378a-3p	Gm42878
8:74998835|75020325	mmu-miR-378a-5p	Mcf2l
7:49575648|49594452	mmu-miR-378c	Gm42878
15:89547626|89549882	mmu-miR-378c	Gm42878
14:61189602|61193479	mmu-miR-378d	Amz1
5:66451468|66462166	mmu-miR-378d	Amz1
14:61189602|61193479	mmu-miR-378d	Tmem104
5:66451468|66462166	mmu-miR-378d	Tmem104
14:61189602|61193479	mmu-miR-378d	Specc1l
5:66451468|66462166	mmu-miR-378d	Specc1l
15:89547626|89549882	mmu-miR-3971	Igf2
8:16185177|16234181	mmu-miR-3971	Igf2
15:89547626|89549882	mmu-miR-3971	Grb2
8:16185177|16234181	mmu-miR-3971	Grb2
8:16185177|16234181	mmu-miR-423-5p	Specc1l
4:143131710|143142234	mmu-miR-423-5p	Specc1l
8:16185177|16234181	mmu-miR-423-5p	Grb2
4:143131710|143142234	mmu-miR-423-5p	Grb2
8:16185177|16234181	mmu-miR-423-5p	Gm42878
4:143131710|143142234	mmu-miR-423-5p	Gm42878
9:89596436|89603394	mmu-miR-449a-5p	Tmem104
9:89596436|89603394	mmu-miR-449a-5p	Igf2
9:89596436|89603394	mmu-miR-449a-5p	Specc1l
8:25592452|25594166	mmu-miR-466h-5p	Igf2
4:143131710|143142234	mmu-miR-466h-5p	Igf2
8:25592452|25594166	mmu-miR-466h-5p	Specc1l
4:143131710|143142234	mmu-miR-466h-5p	Specc1l
8:74998835|75020325	mmu-miR-466i-5p	Amz1
8:74998835|75020325	mmu-miR-466i-5p	Specc1l
8:74998835|75020325	mmu-miR-466i-5p	Igf2
8:74998835|75020325	mmu-miR-466i-5p	Tmem104
4:143131710|143142234	mmu-miR-466j	Igf2
4:143131710|143142234	mmu-miR-466j	Specc1l
4:143131710|143142234	mmu-miR-466j	Grb2
4:143131710|143142234	mmu-miR-466m-5p	Igf2
4:143131710|143142234	mmu-miR-466m-5p	Grb2
4:143131710|143142234	mmu-miR-466m-5p	Specc1l
15:89547626|89549882	mmu-miR-483-5p	Tmem104
8:74998835|75020325	mmu-miR-484	Amz1
8:16185177|16234181	mmu-miR-484	Amz1
15:89547626|89549882	mmu-miR-485-5p	Grb2
9:89596436|89603394	mmu-miR-485-5p	Grb2
15:89547626|89549882	mmu-miR-485-5p	Specc1l
9:89596436|89603394	mmu-miR-485-5p	Specc1l
15:89547626|89549882	mmu-miR-486a-3p	Grb2
15:89547626|89549882	mmu-miR-486a-3p	Specc1l
15:89547626|89549882	mmu-miR-486a-3p	Tmem104
15:89547626|89549882	mmu-miR-486b-3p	Specc1l
15:89547626|89549882	mmu-miR-486b-3p	Tmem104
15:89547626|89549882	mmu-miR-486b-3p	Grb2
5:66451468|66462166	mmu-miR-491-5p	Grb2
9:89596436|89603394	mmu-miR-493-3p	Gpr146
8:16185177|16234181	mmu-miR-493-3p	Gpr146
15:89547626|89549882	mmu-miR-493-3p	Gpr146
9:89596436|89603394	mmu-miR-497a-5p	Igf2
4:143131710|143142234	mmu-miR-497a-5p	Igf2
9:89596436|89603394	mmu-miR-497a-5p	Amz1
4:143131710|143142234	mmu-miR-497a-5p	Amz1
4:143131710|143142234	mmu-miR-497b	Amz1
8:25592452|25594166	mmu-miR-500-5p	Dda1
15:89547626|89549882	mmu-miR-503-5p	Grb2
4:143131710|143142234	mmu-miR-504-3p	Grb2
8:74998835|75020325	mmu-miR-504-3p	Grb2
4:143131710|143142234	mmu-miR-504-3p	Dda1
8:74998835|75020325	mmu-miR-504-3p	Dda1
4:143131710|143142234	mmu-miR-504-3p	Amz1
8:74998835|75020325	mmu-miR-504-3p	Amz1
8:74998835|75020325	mmu-miR-5046	Igf2
9:89596436|89603394	mmu-miR-505-5p	Tmem104
4:143131710|143142234	mmu-miR-5104	Als2cl
4:143131710|143142234	mmu-miR-5104b-5p	Dda1
15:89547626|89549882	mmu-miR-5104b-5p	Dda1
8:25592452|25594166	mmu-miR-5106	Igf2
9:89596436|89603394	mmu-miR-5107-5p	Specc1l
4:143131710|143142234	mmu-miR-5107-5p	Specc1l
9:89596436|89603394	mmu-miR-5107-5p	Mcf2l
4:143131710|143142234	mmu-miR-5107-5p	Mcf2l
9:89596436|89603394	mmu-miR-5107-5p	Gpr146
4:143131710|143142234	mmu-miR-5107-5p	Gpr146
12:85012889|85015593	mmu-miR-5110	Als2cl
4:143131710|143142234	mmu-miR-5110	Als2cl
12:85012889|85015593	mmu-miR-5110	Igf2
4:143131710|143142234	mmu-miR-5110	Igf2
12:85012889|85015593	mmu-miR-5110	Amz1
4:143131710|143142234	mmu-miR-5110	Amz1
12:85012889|85015593	mmu-miR-5110	Tmem104
4:143131710|143142234	mmu-miR-5110	Tmem104
12:85012889|85015593	mmu-miR-5110	Mcf2l
4:143131710|143142234	mmu-miR-5110	Mcf2l
4:143131710|143142234	mmu-miR-5113	Grb2
14:61189602|61193479	mmu-miR-5113	Grb2
4:143131710|143142234	mmu-miR-5113	Amz1
14:61189602|61193479	mmu-miR-5113	Amz1
4:143131710|143142234	mmu-miR-5113	Dda1
14:61189602|61193479	mmu-miR-5113	Dda1
4:143131710|143142234	mmu-miR-5113	Specc1l
14:61189602|61193479	mmu-miR-5113	Specc1l
15:89547626|89549882	mmu-miR-5120	Gm42878
9:89596436|89603394	mmu-miR-5125	Tmem104
15:89547626|89549882	mmu-miR-5125	Tmem104
9:89596436|89603394	mmu-miR-5125	Amz1
15:89547626|89549882	mmu-miR-5125	Amz1
15:89547626|89549882	mmu-miR-5129-5p	Igf2
15:89547626|89549882	mmu-miR-5133	Gm42878
15:89547626|89549882	mmu-miR-5133	Gpr146
15:89547626|89549882	mmu-miR-5133	Mcf2l
15:89547626|89549882	mmu-miR-5133	Tmem104
8:16185177|16234181	mmu-miR-532-3p	Amz1
12:85012889|85015593	mmu-miR-532-3p	Amz1
9:89596436|89603394	mmu-miR-540-5p	Gpr146
8:25592452|25594166	mmu-miR-5620-5p	Als2cl
8:25592452|25594166	mmu-miR-5620-5p	Igf2
4:143131710|143142234	mmu-miR-5623-5p	Tmem104
12:85012889|85015593	mmu-miR-5623-5p	Tmem104
4:143131710|143142234	mmu-miR-5623-5p	Gm42878
12:85012889|85015593	mmu-miR-5623-5p	Gm42878
4:143131710|143142234	mmu-miR-5623-5p	Als2cl
12:85012889|85015593	mmu-miR-5623-5p	Als2cl
7:49575648|49594452	mmu-miR-5626-5p	Igf2
4:143131710|143142234	mmu-miR-5626-5p	Igf2
7:49575648|49594452	mmu-miR-5626-5p	Amz1
4:143131710|143142234	mmu-miR-5626-5p	Amz1
7:49575648|49594452	mmu-miR-5626-5p	Tmem104
4:143131710|143142234	mmu-miR-5626-5p	Tmem104
15:89547626|89549882	mmu-miR-5627-3p	Grb2
8:16185177|16234181	mmu-miR-5627-3p	Grb2
9:89596436|89603394	mmu-miR-5627-3p	Grb2
15:89547626|89549882	mmu-miR-5627-3p	Specc1l
8:16185177|16234181	mmu-miR-5627-3p	Specc1l
9:89596436|89603394	mmu-miR-5627-3p	Specc1l
15:89547626|89549882	mmu-miR-5627-3p	Tmem104
8:16185177|16234181	mmu-miR-5627-3p	Tmem104
9:89596436|89603394	mmu-miR-5627-3p	Tmem104
15:89547626|89549882	mmu-miR-5627-3p	Als2cl
8:16185177|16234181	mmu-miR-5627-3p	Als2cl
9:89596436|89603394	mmu-miR-5627-3p	Als2cl
4:143131710|143142234	mmu-miR-5627-5p	Mcf2l
8:16185177|16234181	mmu-miR-5627-5p	Mcf2l
4:143131710|143142234	mmu-miR-5627-5p	Tmem104
8:16185177|16234181	mmu-miR-5627-5p	Tmem104
4:143131710|143142234	mmu-miR-5627-5p	Dda1
8:16185177|16234181	mmu-miR-5627-5p	Dda1
4:143131710|143142234	mmu-miR-5627-5p	Igf2
8:16185177|16234181	mmu-miR-5627-5p	Igf2
8:74998835|75020325	mmu-miR-574-5p	Tmem104
8:74998835|75020325	mmu-miR-574-5p	Gm42878
7:49575648|49594452	mmu-miR-615-3p	Grb2
5:66451468|66462166	mmu-miR-615-5p	Mcf2l
15:89547626|89549882	mmu-miR-615-5p	Mcf2l
5:66451468|66462166	mmu-miR-615-5p	Tmem104
15:89547626|89549882	mmu-miR-615-5p	Tmem104
5:66451468|66462166	mmu-miR-615-5p	Igf2
15:89547626|89549882	mmu-miR-615-5p	Igf2
15:89547626|89549882	mmu-miR-6340	Tmem104
15:89547626|89549882	mmu-miR-6340	Specc1l
14:61189602|61193479	mmu-miR-6342	Amz1
4:143131710|143142234	mmu-miR-6354	Amz1
15:89547626|89549882	mmu-miR-6354	Amz1
8:25592452|25594166	mmu-miR-6354	Amz1
4:143131710|143142234	mmu-miR-6354	Dda1
15:89547626|89549882	mmu-miR-6354	Dda1
8:25592452|25594166	mmu-miR-6354	Dda1
4:143131710|143142234	mmu-miR-6354	Specc1l
15:89547626|89549882	mmu-miR-6354	Specc1l
8:25592452|25594166	mmu-miR-6354	Specc1l
4:143131710|143142234	mmu-miR-6356	Igf2
8:25592452|25594166	mmu-miR-6361	Dda1
9:89596436|89603394	mmu-miR-6361	Dda1
8:25592452|25594166	mmu-miR-6361	Specc1l
9:89596436|89603394	mmu-miR-6361	Specc1l
8:25592452|25594166	mmu-miR-6361	Amz1
9:89596436|89603394	mmu-miR-6361	Amz1
14:61189602|61193479	mmu-miR-6362	Grb2
9:89596436|89603394	mmu-miR-6362	Grb2
7:49575648|49594452	mmu-miR-6362	Grb2
15:89547626|89549882	mmu-miR-6367	Als2cl
14:61189602|61193479	mmu-miR-6367	Als2cl
15:89547626|89549882	mmu-miR-6367	Grb2
14:61189602|61193479	mmu-miR-6367	Grb2
12:85012889|85015593	mmu-miR-6368	Gpr146
8:25592452|25594166	mmu-miR-6368	Gpr146
14:61189602|61193479	mmu-miR-6368	Gpr146
12:85012889|85015593	mmu-miR-6368	Tmem104
8:25592452|25594166	mmu-miR-6368	Tmem104
14:61189602|61193479	mmu-miR-6368	Tmem104
12:85012889|85015593	mmu-miR-6368	Grb2
8:25592452|25594166	mmu-miR-6368	Grb2
14:61189602|61193479	mmu-miR-6368	Grb2
12:85012889|85015593	mmu-miR-6368	Als2cl
8:25592452|25594166	mmu-miR-6368	Als2cl
14:61189602|61193479	mmu-miR-6368	Als2cl
15:89547626|89549882	mmu-miR-6378	Gm42878
8:16185177|16234181	mmu-miR-6379	Mcf2l
8:16185177|16234181	mmu-miR-6379	Amz1
8:16185177|16234181	mmu-miR-6379	Specc1l
4:143131710|143142234	mmu-miR-6385	Gm42878
12:85012889|85015593	mmu-miR-6385	Gm42878
9:89596436|89603394	mmu-miR-6386	Als2cl
4:143131710|143142234	mmu-miR-6388	Als2cl
4:143131710|143142234	mmu-miR-6388	Gpr146
5:66451468|66462166	mmu-miR-6391	Specc1l
5:66451468|66462166	mmu-miR-6391	Tmem104
15:89547626|89549882	mmu-miR-6392-5p	Tmem104
4:143131710|143142234	mmu-miR-6393	Gpr146
9:89596436|89603394	mmu-miR-6393	Gpr146
8:16185177|16234181	mmu-miR-6393	Gpr146
14:61189602|61193479	mmu-miR-6394	Grb2
8:16185177|16234181	mmu-miR-6394	Grb2
15:89547626|89549882	mmu-miR-6394	Grb2
14:61189602|61193479	mmu-miR-6394	Als2cl
8:16185177|16234181	mmu-miR-6394	Als2cl
15:89547626|89549882	mmu-miR-6394	Als2cl
4:143131710|143142234	mmu-miR-6396	Tmem104
14:61189602|61193479	mmu-miR-6396	Tmem104
4:143131710|143142234	mmu-miR-6396	Dda1
14:61189602|61193479	mmu-miR-6396	Dda1
4:143131710|143142234	mmu-miR-6397	Amz1
4:143131710|143142234	mmu-miR-6397	Specc1l
15:89547626|89549882	mmu-miR-6404	Als2cl
15:89547626|89549882	mmu-miR-6404	Gpr146
15:89547626|89549882	mmu-miR-6404	Grb2
12:85012889|85015593	mmu-miR-6405	Als2cl
8:25592452|25594166	mmu-miR-6405	Als2cl
15:89547626|89549882	mmu-miR-6405	Als2cl
12:85012889|85015593	mmu-miR-6405	Grb2
8:25592452|25594166	mmu-miR-6405	Grb2
15:89547626|89549882	mmu-miR-6405	Grb2
12:85012889|85015593	mmu-miR-6405	Gpr146
8:25592452|25594166	mmu-miR-6405	Gpr146
15:89547626|89549882	mmu-miR-6405	Gpr146
4:143131710|143142234	mmu-miR-6408	Gpr146
9:89596436|89603394	mmu-miR-6408	Gpr146
4:143131710|143142234	mmu-miR-6408	Amz1
9:89596436|89603394	mmu-miR-6408	Amz1
4:143131710|143142234	mmu-miR-6408	Igf2
9:89596436|89603394	mmu-miR-6408	Igf2
15:89547626|89549882	mmu-miR-6409	Dda1
9:89596436|89603394	mmu-miR-6415	Gpr146
15:89547626|89549882	mmu-miR-6418-5p	Dda1
9:89596436|89603394	mmu-miR-6418-5p	Dda1
4:143131710|143142234	mmu-miR-6418-5p	Dda1
15:89547626|89549882	mmu-miR-6418-5p	Specc1l
9:89596436|89603394	mmu-miR-6418-5p	Specc1l
4:143131710|143142234	mmu-miR-6418-5p	Specc1l
15:89547626|89549882	mmu-miR-6418-5p	Tmem104
9:89596436|89603394	mmu-miR-6418-5p	Tmem104
4:143131710|143142234	mmu-miR-6418-5p	Tmem104
15:89547626|89549882	mmu-miR-6418-5p	Mcf2l
9:89596436|89603394	mmu-miR-6418-5p	Mcf2l
4:143131710|143142234	mmu-miR-6418-5p	Mcf2l
9:89596436|89603394	mmu-miR-653-3p	Amz1
15:89547626|89549882	mmu-miR-653-3p	Amz1
15:89547626|89549882	mmu-miR-6538	Dda1
15:89547626|89549882	mmu-miR-6538	Gm42878
8:16185177|16234181	mmu-miR-6539	Specc1l
15:89547626|89549882	mmu-miR-6539	Specc1l
8:16185177|16234181	mmu-miR-6539	Als2cl
15:89547626|89549882	mmu-miR-6539	Als2cl
15:89547626|89549882	mmu-miR-6540-3p	Gpr146
5:66451468|66462166	mmu-miR-664-5p	Gm42878
5:66451468|66462166	mmu-miR-664-5p	Tmem104
14:61189602|61193479	mmu-miR-665-3p	Mcf2l
15:89547626|89549882	mmu-miR-665-3p	Mcf2l
14:61189602|61193479	mmu-miR-665-3p	Grb2
15:89547626|89549882	mmu-miR-665-3p	Grb2
14:61189602|61193479	mmu-miR-665-3p	Igf2
15:89547626|89549882	mmu-miR-665-3p	Igf2
14:61189602|61193479	mmu-miR-665-3p	Tmem104
15:89547626|89549882	mmu-miR-665-3p	Tmem104
14:61189602|61193479	mmu-miR-665-3p	Amz1
15:89547626|89549882	mmu-miR-665-3p	Amz1
14:61189602|61193479	mmu-miR-665-3p	Als2cl
15:89547626|89549882	mmu-miR-665-3p	Als2cl
4:143131710|143142234	mmu-miR-665-5p	Mcf2l
5:66451468|66462166	mmu-miR-665-5p	Mcf2l
4:143131710|143142234	mmu-miR-665-5p	Gpr146
5:66451468|66462166	mmu-miR-665-5p	Gpr146
4:143131710|143142234	mmu-miR-665-5p	Amz1
5:66451468|66462166	mmu-miR-665-5p	Amz1
4:143131710|143142234	mmu-miR-665-5p	Dda1
5:66451468|66462166	mmu-miR-665-5p	Dda1
7:49575648|49594452	mmu-miR-666-3p	Gpr146
4:143131710|143142234	mmu-miR-666-3p	Gpr146
12:85012889|85015593	mmu-miR-666-3p	Gpr146
7:49575648|49594452	mmu-miR-666-3p	Amz1
4:143131710|143142234	mmu-miR-666-3p	Amz1
12:85012889|85015593	mmu-miR-666-3p	Amz1
7:49575648|49594452	mmu-miR-666-3p	Mcf2l
4:143131710|143142234	mmu-miR-666-3p	Mcf2l
12:85012889|85015593	mmu-miR-666-3p	Mcf2l
7:49575648|49594452	mmu-miR-666-3p	Tmem104
4:143131710|143142234	mmu-miR-666-3p	Tmem104
12:85012889|85015593	mmu-miR-666-3p	Tmem104
7:49575648|49594452	mmu-miR-667-3p	Tmem104
7:49575648|49594452	mmu-miR-667-3p	Gm42878
8:16185177|16234181	mmu-miR-667-5p	Igf2
15:89547626|89549882	mmu-miR-667-5p	Igf2
9:89596436|89603394	mmu-miR-667-5p	Igf2
8:16185177|16234181	mmu-miR-667-5p	Tmem104
15:89547626|89549882	mmu-miR-667-5p	Tmem104
9:89596436|89603394	mmu-miR-667-5p	Tmem104
4:143131710|143142234	mmu-miR-669k-5p	Specc1l
4:143131710|143142234	mmu-miR-669m-5p	Igf2
4:143131710|143142234	mmu-miR-669m-5p	Grb2
4:143131710|143142234	mmu-miR-669m-5p	Specc1l
8:16185177|16234181	mmu-miR-671-5p	Gpr146
12:85012889|85015593	mmu-miR-671-5p	Gpr146
9:89596436|89603394	mmu-miR-671-5p	Gpr146
8:16185177|16234181	mmu-miR-6715-5p	Specc1l
8:16185177|16234181	mmu-miR-6715-5p	Gm42878
8:16185177|16234181	mmu-miR-6715-5p	Gpr146
8:16185177|16234181	mmu-miR-6715-5p	Als2cl
15:89547626|89549882	mmu-miR-673-3p	Tmem104
5:66451468|66462166	mmu-miR-673-5p	Tmem104
8:16185177|16234181	mmu-miR-673-5p	Tmem104
5:66451468|66462166	mmu-miR-673-5p	Als2cl
8:16185177|16234181	mmu-miR-673-5p	Als2cl
5:66451468|66462166	mmu-miR-673-5p	Gpr146
8:16185177|16234181	mmu-miR-673-5p	Gpr146
14:61189602|61193479	mmu-miR-674-5p	Igf2
14:61189602|61193479	mmu-miR-674-5p	Als2cl
14:61189602|61193479	mmu-miR-674-5p	Gm42878
12:85012889|85015593	mmu-miR-6769b-5p	Specc1l
9:89596436|89603394	mmu-miR-6769b-5p	Specc1l
8:16185177|16234181	mmu-miR-677-3p	Specc1l
8:16185177|16234181	mmu-miR-677-3p	Gm42878
8:16185177|16234181	mmu-miR-677-3p	Tmem104
12:85012889|85015593	mmu-miR-680	Grb2
12:85012889|85015593	mmu-miR-680	Mcf2l
9:89596436|89603394	mmu-miR-681	Mcf2l
12:85012889|85015593	mmu-miR-683	Mcf2l
9:89596436|89603394	mmu-miR-683	Mcf2l
4:143131710|143142234	mmu-miR-6896-3p	Als2cl
15:89547626|89549882	mmu-miR-6897-5p	Gpr146
15:89547626|89549882	mmu-miR-6897-5p	Dda1
15:89547626|89549882	mmu-miR-6897-5p	Igf2
15:89547626|89549882	mmu-miR-6897-5p	Als2cl
15:89547626|89549882	mmu-miR-6897-5p	Tmem104
8:74998835|75020325	mmu-miR-6900-5p	Mcf2l
8:74998835|75020325	mmu-miR-6900-5p	Amz1
8:74998835|75020325	mmu-miR-6900-5p	Gpr146
8:74998835|75020325	mmu-miR-6900-5p	Als2cl
4:143131710|143142234	mmu-miR-6901-3p	Amz1
8:74998835|75020325	mmu-miR-6903-3p	Gm42878
15:89547626|89549882	mmu-miR-6904-5p	Tmem104
12:85012889|85015593	mmu-miR-6904-5p	Tmem104
15:89547626|89549882	mmu-miR-6904-5p	Gm42878
12:85012889|85015593	mmu-miR-6904-5p	Gm42878
15:89547626|89549882	mmu-miR-6904-5p	Igf2
12:85012889|85015593	mmu-miR-6904-5p	Igf2
15:89547626|89549882	mmu-miR-6904-5p	Gpr146
12:85012889|85015593	mmu-miR-6904-5p	Gpr146
9:89596436|89603394	mmu-miR-6905-5p	Specc1l
8:16185177|16234181	mmu-miR-6905-5p	Specc1l
9:89596436|89603394	mmu-miR-6905-5p	Grb2
8:16185177|16234181	mmu-miR-6905-5p	Grb2
9:89596436|89603394	mmu-miR-6905-5p	Dda1
8:16185177|16234181	mmu-miR-6905-5p	Dda1
9:89596436|89603394	mmu-miR-6905-5p	Amz1
8:16185177|16234181	mmu-miR-6905-5p	Amz1
9:89596436|89603394	mmu-miR-6907-5p	Igf2
4:143131710|143142234	mmu-miR-6907-5p	Igf2
9:89596436|89603394	mmu-miR-6907-5p	Amz1
4:143131710|143142234	mmu-miR-6907-5p	Amz1
15:89547626|89549882	mmu-miR-6908-3p	Grb2
8:16185177|16234181	mmu-miR-6908-3p	Grb2
9:89596436|89603394	mmu-miR-6908-5p	Gpr146
9:89596436|89603394	mmu-miR-6908-5p	Dda1
9:89596436|89603394	mmu-miR-6908-5p	Amz1
4:143131710|143142234	mmu-miR-6909-3p	Tmem104
8:25592452|25594166	mmu-miR-6909-5p	Amz1
8:25592452|25594166	mmu-miR-6909-5p	Igf2
8:25592452|25594166	mmu-miR-6909-5p	Gm42878
4:143131710|143142234	mmu-miR-6911-5p	Gpr146
8:25592452|25594166	mmu-miR-6911-5p	Gpr146
5:66451468|66462166	mmu-miR-6911-5p	Gpr146
9:89596436|89603394	mmu-miR-6911-5p	Gpr146
4:143131710|143142234	mmu-miR-6911-5p	Als2cl
8:25592452|25594166	mmu-miR-6911-5p	Als2cl
5:66451468|66462166	mmu-miR-6911-5p	Als2cl
9:89596436|89603394	mmu-miR-6911-5p	Als2cl
12:85012889|85015593	mmu-miR-6912-3p	Igf2
4:143131710|143142234	mmu-miR-6912-5p	Mcf2l
8:16185177|16234181	mmu-miR-6912-5p	Mcf2l
4:143131710|143142234	mmu-miR-6912-5p	Dda1
8:16185177|16234181	mmu-miR-6912-5p	Dda1
8:74998835|75020325	mmu-miR-6913-5p	Specc1l
8:74998835|75020325	mmu-miR-6913-5p	Amz1
4:143131710|143142234	mmu-miR-6914-3p	Gm42878
15:89547626|89549882	mmu-miR-6914-5p	Tmem104
12:85012889|85015593	mmu-miR-6914-5p	Tmem104
4:143131710|143142234	mmu-miR-6914-5p	Tmem104
15:89547626|89549882	mmu-miR-6914-5p	Gm42878
12:85012889|85015593	mmu-miR-6914-5p	Gm42878
4:143131710|143142234	mmu-miR-6914-5p	Gm42878
15:89547626|89549882	mmu-miR-6914-5p	Gpr146
12:85012889|85015593	mmu-miR-6914-5p	Gpr146
4:143131710|143142234	mmu-miR-6914-5p	Gpr146
15:89547626|89549882	mmu-miR-6914-5p	Igf2
12:85012889|85015593	mmu-miR-6914-5p	Igf2
4:143131710|143142234	mmu-miR-6914-5p	Igf2
4:143131710|143142234	mmu-miR-6916-5p	Tmem104
4:143131710|143142234	mmu-miR-6916-5p	Als2cl
4:143131710|143142234	mmu-miR-6916-5p	Dda1
15:89547626|89549882	mmu-miR-6918-5p	Mcf2l
5:66451468|66462166	mmu-miR-6918-5p	Mcf2l
8:25592452|25594166	mmu-miR-6918-5p	Mcf2l
8:74998835|75020325	mmu-miR-6918-5p	Mcf2l
7:49575648|49594452	mmu-miR-6918-5p	Mcf2l
15:89547626|89549882	mmu-miR-6918-5p	Als2cl
5:66451468|66462166	mmu-miR-6918-5p	Als2cl
8:25592452|25594166	mmu-miR-6918-5p	Als2cl
8:74998835|75020325	mmu-miR-6918-5p	Als2cl
7:49575648|49594452	mmu-miR-6918-5p	Als2cl
15:89547626|89549882	mmu-miR-6918-5p	Igf2
5:66451468|66462166	mmu-miR-6918-5p	Igf2
8:25592452|25594166	mmu-miR-6918-5p	Igf2
8:74998835|75020325	mmu-miR-6918-5p	Igf2
7:49575648|49594452	mmu-miR-6918-5p	Igf2
15:89547626|89549882	mmu-miR-6918-5p	Tmem104
5:66451468|66462166	mmu-miR-6918-5p	Tmem104
8:25592452|25594166	mmu-miR-6918-5p	Tmem104
8:74998835|75020325	mmu-miR-6918-5p	Tmem104
7:49575648|49594452	mmu-miR-6918-5p	Tmem104
15:89547626|89549882	mmu-miR-6918-5p	Grb2
5:66451468|66462166	mmu-miR-6918-5p	Grb2
8:25592452|25594166	mmu-miR-6918-5p	Grb2
8:74998835|75020325	mmu-miR-6918-5p	Grb2
7:49575648|49594452	mmu-miR-6918-5p	Grb2
12:85012889|85015593	mmu-miR-6919-3p	Tmem104
4:143131710|143142234	mmu-miR-6919-3p	Tmem104
8:74998835|75020325	mmu-miR-6919-3p	Tmem104
9:89596436|89603394	mmu-miR-6919-3p	Tmem104
15:89547626|89549882	mmu-miR-6919-3p	Tmem104
12:85012889|85015593	mmu-miR-6919-3p	Amz1
4:143131710|143142234	mmu-miR-6919-3p	Amz1
8:74998835|75020325	mmu-miR-6919-3p	Amz1
9:89596436|89603394	mmu-miR-6919-3p	Amz1
15:89547626|89549882	mmu-miR-6919-3p	Amz1
12:85012889|85015593	mmu-miR-6919-3p	Igf2
4:143131710|143142234	mmu-miR-6919-3p	Igf2
8:74998835|75020325	mmu-miR-6919-3p	Igf2
9:89596436|89603394	mmu-miR-6919-3p	Igf2
15:89547626|89549882	mmu-miR-6919-3p	Igf2
15:89547626|89549882	mmu-miR-6919-5p	Amz1
15:89547626|89549882	mmu-miR-6919-5p	Gpr146
15:89547626|89549882	mmu-miR-6919-5p	Tmem104
14:61189602|61193479	mmu-miR-6920-3p	Igf2
14:61189602|61193479	mmu-miR-6920-3p	Als2cl
4:143131710|143142234	mmu-miR-6921-5p	Gm42878
14:61189602|61193479	mmu-miR-6922-3p	Tmem104
14:61189602|61193479	mmu-miR-6922-3p	Grb2
5:66451468|66462166	mmu-miR-6922-5p	Grb2
12:85012889|85015593	mmu-miR-6922-5p	Grb2
8:25592452|25594166	mmu-miR-6922-5p	Grb2
9:89596436|89603394	mmu-miR-6922-5p	Grb2
5:66451468|66462166	mmu-miR-6922-5p	Tmem104
12:85012889|85015593	mmu-miR-6922-5p	Tmem104
8:25592452|25594166	mmu-miR-6922-5p	Tmem104
9:89596436|89603394	mmu-miR-6922-5p	Tmem104
5:66451468|66462166	mmu-miR-6922-5p	Gm42878
12:85012889|85015593	mmu-miR-6922-5p	Gm42878
8:25592452|25594166	mmu-miR-6922-5p	Gm42878
9:89596436|89603394	mmu-miR-6922-5p	Gm42878
5:66451468|66462166	mmu-miR-6922-5p	Gpr146
12:85012889|85015593	mmu-miR-6922-5p	Gpr146
8:25592452|25594166	mmu-miR-6922-5p	Gpr146
9:89596436|89603394	mmu-miR-6922-5p	Gpr146
5:66451468|66462166	mmu-miR-6922-5p	Dda1
12:85012889|85015593	mmu-miR-6922-5p	Dda1
8:25592452|25594166	mmu-miR-6922-5p	Dda1
9:89596436|89603394	mmu-miR-6922-5p	Dda1
8:25592452|25594166	mmu-miR-6923-5p	Tmem104
7:49575648|49594452	mmu-miR-6923-5p	Tmem104
15:89547626|89549882	mmu-miR-6923-5p	Tmem104
9:89596436|89603394	mmu-miR-6923-5p	Tmem104
7:49575648|49594452	mmu-miR-6924-5p	Tmem104
4:143131710|143142234	mmu-miR-6925-5p	Tmem104
7:49575648|49594452	mmu-miR-6925-5p	Tmem104
8:16185177|16234181	mmu-miR-6925-5p	Tmem104
4:143131710|143142234	mmu-miR-6926-5p	Tmem104
7:49575648|49594452	mmu-miR-6926-5p	Tmem104
8:74998835|75020325	mmu-miR-6926-5p	Tmem104
4:143131710|143142234	mmu-miR-6926-5p	Gm42878
7:49575648|49594452	mmu-miR-6926-5p	Gm42878
8:74998835|75020325	mmu-miR-6926-5p	Gm42878
4:143131710|143142234	mmu-miR-6926-5p	Grb2
7:49575648|49594452	mmu-miR-6926-5p	Grb2
8:74998835|75020325	mmu-miR-6926-5p	Grb2
4:143131710|143142234	mmu-miR-6926-5p	Als2cl
7:49575648|49594452	mmu-miR-6926-5p	Als2cl
8:74998835|75020325	mmu-miR-6926-5p	Als2cl
4:143131710|143142234	mmu-miR-6926-5p	Mcf2l
7:49575648|49594452	mmu-miR-6926-5p	Mcf2l
8:74998835|75020325	mmu-miR-6926-5p	Mcf2l
9:89596436|89603394	mmu-miR-6927-3p	Grb2
15:89547626|89549882	mmu-miR-6927-3p	Grb2
8:74998835|75020325	mmu-miR-6927-3p	Grb2
14:61189602|61193479	mmu-miR-6927-3p	Grb2
4:143131710|143142234	mmu-miR-6927-5p	Dda1
4:143131710|143142234	mmu-miR-6927-5p	Igf2
8:16185177|16234181	mmu-miR-6929-3p	Tmem104
8:16185177|16234181	mmu-miR-6929-3p	Als2cl
7:49575648|49594452	mmu-miR-6929-5p	Igf2
4:143131710|143142234	mmu-miR-6929-5p	Igf2
8:25592452|25594166	mmu-miR-6930-3p	Amz1
8:25592452|25594166	mmu-miR-6930-3p	Mcf2l
8:25592452|25594166	mmu-miR-6930-3p	Specc1l
15:89547626|89549882	mmu-miR-6930-5p	Tmem104
4:143131710|143142234	mmu-miR-6930-5p	Tmem104
9:89596436|89603394	mmu-miR-6930-5p	Tmem104
7:49575648|49594452	mmu-miR-6931-5p	Specc1l
4:143131710|143142234	mmu-miR-6931-5p	Specc1l
15:89547626|89549882	mmu-miR-6931-5p	Specc1l
7:49575648|49594452	mmu-miR-6931-5p	Dda1
4:143131710|143142234	mmu-miR-6931-5p	Dda1
15:89547626|89549882	mmu-miR-6931-5p	Dda1
7:49575648|49594452	mmu-miR-6931-5p	Igf2
4:143131710|143142234	mmu-miR-6931-5p	Igf2
15:89547626|89549882	mmu-miR-6931-5p	Igf2
7:49575648|49594452	mmu-miR-6931-5p	Grb2
4:143131710|143142234	mmu-miR-6931-5p	Grb2
15:89547626|89549882	mmu-miR-6931-5p	Grb2
7:49575648|49594452	mmu-miR-6931-5p	Tmem104
4:143131710|143142234	mmu-miR-6931-5p	Tmem104
15:89547626|89549882	mmu-miR-6931-5p	Tmem104
7:49575648|49594452	mmu-miR-6931-5p	Gpr146
4:143131710|143142234	mmu-miR-6931-5p	Gpr146
15:89547626|89549882	mmu-miR-6931-5p	Gpr146
15:89547626|89549882	mmu-miR-6933-5p	Dda1
8:16185177|16234181	mmu-miR-6934-5p	Specc1l
4:143131710|143142234	mmu-miR-6934-5p	Specc1l
8:16185177|16234181	mmu-miR-6934-5p	Gpr146
4:143131710|143142234	mmu-miR-6934-5p	Gpr146
8:16185177|16234181	mmu-miR-6934-5p	Mcf2l
4:143131710|143142234	mmu-miR-6934-5p	Mcf2l
8:16185177|16234181	mmu-miR-6934-5p	Als2cl
4:143131710|143142234	mmu-miR-6934-5p	Als2cl
5:66451468|66462166	mmu-miR-6935-5p	Dda1
12:85012889|85015593	mmu-miR-6935-5p	Dda1
8:25592452|25594166	mmu-miR-6935-5p	Dda1
9:89596436|89603394	mmu-miR-6935-5p	Dda1
5:66451468|66462166	mmu-miR-6935-5p	Gm42878
12:85012889|85015593	mmu-miR-6935-5p	Gm42878
8:25592452|25594166	mmu-miR-6935-5p	Gm42878
9:89596436|89603394	mmu-miR-6935-5p	Gm42878
5:66451468|66462166	mmu-miR-6935-5p	Grb2
12:85012889|85015593	mmu-miR-6935-5p	Grb2
8:25592452|25594166	mmu-miR-6935-5p	Grb2
9:89596436|89603394	mmu-miR-6935-5p	Grb2
5:66451468|66462166	mmu-miR-6935-5p	Tmem104
12:85012889|85015593	mmu-miR-6935-5p	Tmem104
8:25592452|25594166	mmu-miR-6935-5p	Tmem104
9:89596436|89603394	mmu-miR-6935-5p	Tmem104
5:66451468|66462166	mmu-miR-6935-5p	Gpr146
12:85012889|85015593	mmu-miR-6935-5p	Gpr146
8:25592452|25594166	mmu-miR-6935-5p	Gpr146
9:89596436|89603394	mmu-miR-6935-5p	Gpr146
15:89547626|89549882	mmu-miR-6937-5p	Tmem104
5:66451468|66462166	mmu-miR-6938-3p	Gm42878
5:66451468|66462166	mmu-miR-6938-3p	Als2cl
12:85012889|85015593	mmu-miR-6938-5p	Tmem104
4:143131710|143142234	mmu-miR-6939-5p	Als2cl
15:89547626|89549882	mmu-miR-6939-5p	Als2cl
4:143131710|143142234	mmu-miR-6939-5p	Tmem104
15:89547626|89549882	mmu-miR-6939-5p	Tmem104
4:143131710|143142234	mmu-miR-6939-5p	Grb2
15:89547626|89549882	mmu-miR-6939-5p	Grb2
4:143131710|143142234	mmu-miR-6939-5p	Gm42878
15:89547626|89549882	mmu-miR-6939-5p	Gm42878
9:89596436|89603394	mmu-miR-6940-5p	Dda1
15:89547626|89549882	mmu-miR-6940-5p	Dda1
4:143131710|143142234	mmu-miR-6940-5p	Dda1
5:66451468|66462166	mmu-miR-6940-5p	Dda1
8:25592452|25594166	mmu-miR-6940-5p	Dda1
9:89596436|89603394	mmu-miR-6940-5p	Tmem104
15:89547626|89549882	mmu-miR-6940-5p	Tmem104
4:143131710|143142234	mmu-miR-6940-5p	Tmem104
5:66451468|66462166	mmu-miR-6940-5p	Tmem104
8:25592452|25594166	mmu-miR-6940-5p	Tmem104
5:66451468|66462166	mmu-miR-6941-5p	Dda1
15:89547626|89549882	mmu-miR-6941-5p	Dda1
9:89596436|89603394	mmu-miR-6941-5p	Dda1
12:85012889|85015593	mmu-miR-6941-5p	Dda1
4:143131710|143142234	mmu-miR-6942-5p	Dda1
4:143131710|143142234	mmu-miR-6942-5p	Tmem104
4:143131710|143142234	mmu-miR-6942-5p	Als2cl
14:61189602|61193479	mmu-miR-6943-5p	Igf2
14:61189602|61193479	mmu-miR-6943-5p	Gpr146
14:61189602|61193479	mmu-miR-6943-5p	Tmem104
14:61189602|61193479	mmu-miR-6945-5p	Gpr146
7:49575648|49594452	mmu-miR-6945-5p	Gpr146
4:143131710|143142234	mmu-miR-6945-5p	Gpr146
9:89596436|89603394	mmu-miR-6945-5p	Gpr146
14:61189602|61193479	mmu-miR-6945-5p	Specc1l
7:49575648|49594452	mmu-miR-6945-5p	Specc1l
4:143131710|143142234	mmu-miR-6945-5p	Specc1l
9:89596436|89603394	mmu-miR-6945-5p	Specc1l
14:61189602|61193479	mmu-miR-6945-5p	Tmem104
7:49575648|49594452	mmu-miR-6945-5p	Tmem104
4:143131710|143142234	mmu-miR-6945-5p	Tmem104
9:89596436|89603394	mmu-miR-6945-5p	Tmem104
15:89547626|89549882	mmu-miR-6947-3p	Tmem104
8:74998835|75020325	mmu-miR-6950-3p	Amz1
12:85012889|85015593	mmu-miR-6950-5p	Specc1l
4:143131710|143142234	mmu-miR-6950-5p	Specc1l
8:16185177|16234181	mmu-miR-6950-5p	Specc1l
12:85012889|85015593	mmu-miR-6950-5p	Gm42878
4:143131710|143142234	mmu-miR-6950-5p	Gm42878
8:16185177|16234181	mmu-miR-6950-5p	Gm42878
12:85012889|85015593	mmu-miR-6950-5p	Tmem104
4:143131710|143142234	mmu-miR-6950-5p	Tmem104
8:16185177|16234181	mmu-miR-6950-5p	Tmem104
12:85012889|85015593	mmu-miR-6950-5p	Mcf2l
4:143131710|143142234	mmu-miR-6950-5p	Mcf2l
8:16185177|16234181	mmu-miR-6950-5p	Mcf2l
4:143131710|143142234	mmu-miR-6952-3p	Specc1l
8:16185177|16234181	mmu-miR-6953-3p	Mcf2l
15:89547626|89549882	mmu-miR-6953-5p	Grb2
4:143131710|143142234	mmu-miR-6953-5p	Grb2
15:89547626|89549882	mmu-miR-6953-5p	Tmem104
4:143131710|143142234	mmu-miR-6953-5p	Tmem104
15:89547626|89549882	mmu-miR-6953-5p	Specc1l
4:143131710|143142234	mmu-miR-6953-5p	Specc1l
14:61189602|61193479	mmu-miR-6954-3p	Igf2
15:89547626|89549882	mmu-miR-6954-5p	Grb2
15:89547626|89549882	mmu-miR-6954-5p	Specc1l
15:89547626|89549882	mmu-miR-6954-5p	Gpr146
15:89547626|89549882	mmu-miR-6954-5p	Als2cl
15:89547626|89549882	mmu-miR-6954-5p	Tmem104
4:143131710|143142234	mmu-miR-6955-5p	Gpr146
4:143131710|143142234	mmu-miR-6955-5p	Igf2
4:143131710|143142234	mmu-miR-6955-5p	Tmem104
4:143131710|143142234	mmu-miR-6955-5p	Gm42878
4:143131710|143142234	mmu-miR-6955-5p	Mcf2l
4:143131710|143142234	mmu-miR-6955-5p	Amz1
8:16185177|16234181	mmu-miR-6956-5p	Igf2
7:49575648|49594452	mmu-miR-6956-5p	Igf2
8:16185177|16234181	mmu-miR-6956-5p	Dda1
7:49575648|49594452	mmu-miR-6956-5p	Dda1
8:16185177|16234181	mmu-miR-6956-5p	Gm42878
7:49575648|49594452	mmu-miR-6956-5p	Gm42878
8:25592452|25594166	mmu-miR-6957-5p	Als2cl
8:74998835|75020325	mmu-miR-6958-3p	Mcf2l
9:89596436|89603394	mmu-miR-6958-5p	Amz1
7:49575648|49594452	mmu-miR-6958-5p	Amz1
9:89596436|89603394	mmu-miR-6958-5p	Dda1
7:49575648|49594452	mmu-miR-6958-5p	Dda1
9:89596436|89603394	mmu-miR-6958-5p	Grb2
7:49575648|49594452	mmu-miR-6958-5p	Grb2
4:143131710|143142234	mmu-miR-6959-3p	Dda1
8:16185177|16234181	mmu-miR-6960-5p	Gm42878
4:143131710|143142234	mmu-miR-6960-5p	Gm42878
15:89547626|89549882	mmu-miR-6961-5p	Gm42878
15:89547626|89549882	mmu-miR-6961-5p	Gpr146
4:143131710|143142234	mmu-miR-6962-3p	Tmem104
12:85012889|85015593	mmu-miR-6963-5p	Grb2
14:61189602|61193479	mmu-miR-6964-5p	Gpr146
7:49575648|49594452	mmu-miR-6964-5p	Gpr146
14:61189602|61193479	mmu-miR-6964-5p	Dda1
7:49575648|49594452	mmu-miR-6964-5p	Dda1
14:61189602|61193479	mmu-miR-6964-5p	Igf2
7:49575648|49594452	mmu-miR-6964-5p	Igf2
12:85012889|85015593	mmu-miR-6965-5p	Tmem104
9:89596436|89603394	mmu-miR-6965-5p	Tmem104
4:143131710|143142234	mmu-miR-6965-5p	Tmem104
12:85012889|85015593	mmu-miR-6965-5p	Igf2
9:89596436|89603394	mmu-miR-6965-5p	Igf2
4:143131710|143142234	mmu-miR-6965-5p	Igf2
12:85012889|85015593	mmu-miR-6965-5p	Gpr146
9:89596436|89603394	mmu-miR-6965-5p	Gpr146
4:143131710|143142234	mmu-miR-6965-5p	Gpr146
4:143131710|143142234	mmu-miR-6966-3p	Gpr146
4:143131710|143142234	mmu-miR-6966-3p	Tmem104
15:89547626|89549882	mmu-miR-6968-5p	Tmem104
5:66451468|66462166	mmu-miR-6968-5p	Tmem104
15:89547626|89549882	mmu-miR-6968-5p	Igf2
5:66451468|66462166	mmu-miR-6968-5p	Igf2
15:89547626|89549882	mmu-miR-6969-5p	Specc1l
15:89547626|89549882	mmu-miR-6969-5p	Tmem104
5:66451468|66462166	mmu-miR-6971-5p	Grb2
12:85012889|85015593	mmu-miR-6971-5p	Grb2
4:143131710|143142234	mmu-miR-6971-5p	Grb2
5:66451468|66462166	mmu-miR-6971-5p	Als2cl
12:85012889|85015593	mmu-miR-6971-5p	Als2cl
4:143131710|143142234	mmu-miR-6971-5p	Als2cl
14:61189602|61193479	mmu-miR-6972-5p	Tmem104
12:85012889|85015593	mmu-miR-6972-5p	Tmem104
15:89547626|89549882	mmu-miR-6972-5p	Tmem104
8:74998835|75020325	mmu-miR-6972-5p	Tmem104
14:61189602|61193479	mmu-miR-6972-5p	Gm42878
12:85012889|85015593	mmu-miR-6972-5p	Gm42878
15:89547626|89549882	mmu-miR-6972-5p	Gm42878
8:74998835|75020325	mmu-miR-6972-5p	Gm42878
14:61189602|61193479	mmu-miR-6972-5p	Grb2
12:85012889|85015593	mmu-miR-6972-5p	Grb2
15:89547626|89549882	mmu-miR-6972-5p	Grb2
8:74998835|75020325	mmu-miR-6972-5p	Grb2
14:61189602|61193479	mmu-miR-6972-5p	Dda1
12:85012889|85015593	mmu-miR-6972-5p	Dda1
15:89547626|89549882	mmu-miR-6972-5p	Dda1
8:74998835|75020325	mmu-miR-6972-5p	Dda1
14:61189602|61193479	mmu-miR-6972-5p	Specc1l
12:85012889|85015593	mmu-miR-6972-5p	Specc1l
15:89547626|89549882	mmu-miR-6972-5p	Specc1l
8:74998835|75020325	mmu-miR-6972-5p	Specc1l
8:74998835|75020325	mmu-miR-6974-3p	Igf2
8:16185177|16234181	mmu-miR-6974-5p	Tmem104
8:16185177|16234181	mmu-miR-6974-5p	Als2cl
8:16185177|16234181	mmu-miR-6974-5p	Igf2
5:66451468|66462166	mmu-miR-6975-5p	Igf2
15:89547626|89549882	mmu-miR-6975-5p	Igf2
4:143131710|143142234	mmu-miR-6975-5p	Igf2
5:66451468|66462166	mmu-miR-6975-5p	Tmem104
15:89547626|89549882	mmu-miR-6975-5p	Tmem104
4:143131710|143142234	mmu-miR-6975-5p	Tmem104
5:66451468|66462166	mmu-miR-6975-5p	Amz1
15:89547626|89549882	mmu-miR-6975-5p	Amz1
4:143131710|143142234	mmu-miR-6975-5p	Amz1
5:66451468|66462166	mmu-miR-6975-5p	Gpr146
15:89547626|89549882	mmu-miR-6975-5p	Gpr146
4:143131710|143142234	mmu-miR-6975-5p	Gpr146
4:143131710|143142234	mmu-miR-6978-5p	Dda1
4:143131710|143142234	mmu-miR-6978-5p	Gpr146
4:143131710|143142234	mmu-miR-6978-5p	Specc1l
14:61189602|61193479	mmu-miR-6979-3p	Gpr146
8:74998835|75020325	mmu-miR-6979-3p	Gpr146
4:143131710|143142234	mmu-miR-6979-3p	Gpr146
7:49575648|49594452	mmu-miR-6979-5p	Gpr146
5:66451468|66462166	mmu-miR-6979-5p	Gpr146
15:89547626|89549882	mmu-miR-6979-5p	Gpr146
4:143131710|143142234	mmu-miR-6979-5p	Gpr146
7:49575648|49594452	mmu-miR-6979-5p	Igf2
5:66451468|66462166	mmu-miR-6979-5p	Igf2
15:89547626|89549882	mmu-miR-6979-5p	Igf2
4:143131710|143142234	mmu-miR-6979-5p	Igf2
7:49575648|49594452	mmu-miR-6979-5p	Tmem104
5:66451468|66462166	mmu-miR-6979-5p	Tmem104
15:89547626|89549882	mmu-miR-6979-5p	Tmem104
4:143131710|143142234	mmu-miR-6979-5p	Tmem104
5:66451468|66462166	mmu-miR-698-5p	Dda1
4:143131710|143142234	mmu-miR-698-5p	Dda1
5:66451468|66462166	mmu-miR-698-5p	Gpr146
4:143131710|143142234	mmu-miR-698-5p	Gpr146
5:66451468|66462166	mmu-miR-698-5p	Specc1l
4:143131710|143142234	mmu-miR-698-5p	Specc1l
5:66451468|66462166	mmu-miR-698-5p	Als2cl
4:143131710|143142234	mmu-miR-698-5p	Als2cl
5:66451468|66462166	mmu-miR-698-5p	Igf2
4:143131710|143142234	mmu-miR-698-5p	Igf2
9:89596436|89603394	mmu-miR-6980-5p	Igf2
15:89547626|89549882	mmu-miR-6980-5p	Igf2
5:66451468|66462166	mmu-miR-6980-5p	Igf2
12:85012889|85015593	mmu-miR-6980-5p	Igf2
4:143131710|143142234	mmu-miR-6980-5p	Igf2
9:89596436|89603394	mmu-miR-6980-5p	Dda1
15:89547626|89549882	mmu-miR-6980-5p	Dda1
5:66451468|66462166	mmu-miR-6980-5p	Dda1
12:85012889|85015593	mmu-miR-6980-5p	Dda1
4:143131710|143142234	mmu-miR-6980-5p	Dda1
9:89596436|89603394	mmu-miR-6980-5p	Grb2
15:89547626|89549882	mmu-miR-6980-5p	Grb2
5:66451468|66462166	mmu-miR-6980-5p	Grb2
12:85012889|85015593	mmu-miR-6980-5p	Grb2
4:143131710|143142234	mmu-miR-6980-5p	Grb2
7:49575648|49594452	mmu-miR-6981-3p	Gpr146
4:143131710|143142234	mmu-miR-6981-5p	Tmem104
4:143131710|143142234	mmu-miR-6981-5p	Als2cl
4:143131710|143142234	mmu-miR-6981-5p	Mcf2l
4:143131710|143142234	mmu-miR-6981-5p	Igf2
15:89547626|89549882	mmu-miR-6982-3p	Amz1
8:74998835|75020325	mmu-miR-6982-5p	Dda1
15:89547626|89549882	mmu-miR-6982-5p	Dda1
8:74998835|75020325	mmu-miR-6982-5p	Gm42878
15:89547626|89549882	mmu-miR-6982-5p	Gm42878
8:74998835|75020325	mmu-miR-6982-5p	Tmem104
15:89547626|89549882	mmu-miR-6982-5p	Tmem104
8:74998835|75020325	mmu-miR-6982-5p	Mcf2l
15:89547626|89549882	mmu-miR-6982-5p	Mcf2l
8:16185177|16234181	mmu-miR-6983-5p	Als2cl
5:66451468|66462166	mmu-miR-6985-3p	Tmem104
12:85012889|85015593	mmu-miR-6985-5p	Igf2
4:143131710|143142234	mmu-miR-6986-5p	Als2cl
5:66451468|66462166	mmu-miR-6986-5p	Als2cl
4:143131710|143142234	mmu-miR-6986-5p	Tmem104
5:66451468|66462166	mmu-miR-6986-5p	Tmem104
4:143131710|143142234	mmu-miR-6986-5p	Igf2
5:66451468|66462166	mmu-miR-6986-5p	Igf2
4:143131710|143142234	mmu-miR-6986-5p	Amz1
5:66451468|66462166	mmu-miR-6986-5p	Amz1
12:85012889|85015593	mmu-miR-6987-5p	Gm42878
4:143131710|143142234	mmu-miR-6987-5p	Gm42878
9:89596436|89603394	mmu-miR-6987-5p	Gm42878
5:66451468|66462166	mmu-miR-6987-5p	Gm42878
8:16185177|16234181	mmu-miR-6987-5p	Gm42878
12:85012889|85015593	mmu-miR-6987-5p	Gpr146
4:143131710|143142234	mmu-miR-6987-5p	Gpr146
9:89596436|89603394	mmu-miR-6987-5p	Gpr146
5:66451468|66462166	mmu-miR-6987-5p	Gpr146
8:16185177|16234181	mmu-miR-6987-5p	Gpr146
12:85012889|85015593	mmu-miR-6987-5p	Tmem104
4:143131710|143142234	mmu-miR-6987-5p	Tmem104
9:89596436|89603394	mmu-miR-6987-5p	Tmem104
5:66451468|66462166	mmu-miR-6987-5p	Tmem104
8:16185177|16234181	mmu-miR-6987-5p	Tmem104
12:85012889|85015593	mmu-miR-6987-5p	Specc1l
4:143131710|143142234	mmu-miR-6987-5p	Specc1l
9:89596436|89603394	mmu-miR-6987-5p	Specc1l
5:66451468|66462166	mmu-miR-6987-5p	Specc1l
8:16185177|16234181	mmu-miR-6987-5p	Specc1l
4:143131710|143142234	mmu-miR-6988-5p	Gpr146
7:49575648|49594452	mmu-miR-6988-5p	Gpr146
15:89547626|89549882	mmu-miR-6988-5p	Gpr146
4:143131710|143142234	mmu-miR-6988-5p	Tmem104
7:49575648|49594452	mmu-miR-6988-5p	Tmem104
15:89547626|89549882	mmu-miR-6988-5p	Tmem104
4:143131710|143142234	mmu-miR-6988-5p	Grb2
7:49575648|49594452	mmu-miR-6988-5p	Grb2
15:89547626|89549882	mmu-miR-6988-5p	Grb2
4:143131710|143142234	mmu-miR-6988-5p	Specc1l
7:49575648|49594452	mmu-miR-6988-5p	Specc1l
15:89547626|89549882	mmu-miR-6988-5p	Specc1l
4:143131710|143142234	mmu-miR-6988-5p	Dda1
7:49575648|49594452	mmu-miR-6988-5p	Dda1
15:89547626|89549882	mmu-miR-6988-5p	Dda1
8:16185177|16234181	mmu-miR-6989-3p	Grb2
8:16185177|16234181	mmu-miR-6989-3p	Mcf2l
8:74998835|75020325	mmu-miR-6989-5p	Gpr146
8:74998835|75020325	mmu-miR-6989-5p	Grb2
8:74998835|75020325	mmu-miR-6989-5p	Igf2
8:16185177|16234181	mmu-miR-6990-5p	Igf2
8:16185177|16234181	mmu-miR-6990-5p	Dda1
8:16185177|16234181	mmu-miR-6990-5p	Tmem104
8:16185177|16234181	mmu-miR-6990-5p	Amz1
8:74998835|75020325	mmu-miR-6991-3p	Als2cl
8:74998835|75020325	mmu-miR-6991-3p	Dda1
4:143131710|143142234	mmu-miR-6992-5p	Igf2
8:16185177|16234181	mmu-miR-6992-5p	Igf2
4:143131710|143142234	mmu-miR-6992-5p	Tmem104
8:16185177|16234181	mmu-miR-6992-5p	Tmem104
4:143131710|143142234	mmu-miR-6992-5p	Dda1
8:16185177|16234181	mmu-miR-6992-5p	Dda1
5:66451468|66462166	mmu-miR-6993-5p	Tmem104
8:25592452|25594166	mmu-miR-6993-5p	Tmem104
9:89596436|89603394	mmu-miR-6993-5p	Tmem104
12:85012889|85015593	mmu-miR-6993-5p	Tmem104
5:66451468|66462166	mmu-miR-6993-5p	Gm42878
8:25592452|25594166	mmu-miR-6993-5p	Gm42878
9:89596436|89603394	mmu-miR-6993-5p	Gm42878
12:85012889|85015593	mmu-miR-6993-5p	Gm42878
5:66451468|66462166	mmu-miR-6993-5p	Grb2
8:25592452|25594166	mmu-miR-6993-5p	Grb2
9:89596436|89603394	mmu-miR-6993-5p	Grb2
12:85012889|85015593	mmu-miR-6993-5p	Grb2
5:66451468|66462166	mmu-miR-6993-5p	Dda1
8:25592452|25594166	mmu-miR-6993-5p	Dda1
9:89596436|89603394	mmu-miR-6993-5p	Dda1
12:85012889|85015593	mmu-miR-6993-5p	Dda1
8:16185177|16234181	mmu-miR-6994-5p	Amz1
8:25592452|25594166	mmu-miR-6996-5p	Gm42878
8:25592452|25594166	mmu-miR-6996-5p	Amz1
9:89596436|89603394	mmu-miR-6998-5p	Igf2
9:89596436|89603394	mmu-miR-6998-5p	Specc1l
4:143131710|143142234	mmu-miR-6999-3p	Tmem104
12:85012889|85015593	mmu-miR-7000-5p	Specc1l
9:89596436|89603394	mmu-miR-7000-5p	Specc1l
14:61189602|61193479	mmu-miR-7000-5p	Specc1l
8:74998835|75020325	mmu-miR-7000-5p	Specc1l
12:85012889|85015593	mmu-miR-7000-5p	Tmem104
9:89596436|89603394	mmu-miR-7000-5p	Tmem104
14:61189602|61193479	mmu-miR-7000-5p	Tmem104
8:74998835|75020325	mmu-miR-7000-5p	Tmem104
12:85012889|85015593	mmu-miR-7000-5p	Igf2
9:89596436|89603394	mmu-miR-7000-5p	Igf2
14:61189602|61193479	mmu-miR-7000-5p	Igf2
8:74998835|75020325	mmu-miR-7000-5p	Igf2
12:85012889|85015593	mmu-miR-7000-5p	Gm42878
9:89596436|89603394	mmu-miR-7000-5p	Gm42878
14:61189602|61193479	mmu-miR-7000-5p	Gm42878
8:74998835|75020325	mmu-miR-7000-5p	Gm42878
12:85012889|85015593	mmu-miR-7000-5p	Amz1
9:89596436|89603394	mmu-miR-7000-5p	Amz1
14:61189602|61193479	mmu-miR-7000-5p	Amz1
8:74998835|75020325	mmu-miR-7000-5p	Amz1
12:85012889|85015593	mmu-miR-7000-5p	Gpr146
9:89596436|89603394	mmu-miR-7000-5p	Gpr146
14:61189602|61193479	mmu-miR-7000-5p	Gpr146
8:74998835|75020325	mmu-miR-7000-5p	Gpr146
12:85012889|85015593	mmu-miR-7001-5p	Als2cl
8:74998835|75020325	mmu-miR-7001-5p	Als2cl
8:25592452|25594166	mmu-miR-7001-5p	Als2cl
15:89547626|89549882	mmu-miR-7001-5p	Als2cl
8:16185177|16234181	mmu-miR-7001-5p	Als2cl
9:89596436|89603394	mmu-miR-7001-5p	Als2cl
4:143131710|143142234	mmu-miR-7001-5p	Als2cl
12:85012889|85015593	mmu-miR-7001-5p	Igf2
8:74998835|75020325	mmu-miR-7001-5p	Igf2
8:25592452|25594166	mmu-miR-7001-5p	Igf2
15:89547626|89549882	mmu-miR-7001-5p	Igf2
8:16185177|16234181	mmu-miR-7001-5p	Igf2
9:89596436|89603394	mmu-miR-7001-5p	Igf2
4:143131710|143142234	mmu-miR-7001-5p	Igf2
12:85012889|85015593	mmu-miR-7001-5p	Gpr146
8:74998835|75020325	mmu-miR-7001-5p	Gpr146
8:25592452|25594166	mmu-miR-7001-5p	Gpr146
15:89547626|89549882	mmu-miR-7001-5p	Gpr146
8:16185177|16234181	mmu-miR-7001-5p	Gpr146
9:89596436|89603394	mmu-miR-7001-5p	Gpr146
4:143131710|143142234	mmu-miR-7001-5p	Gpr146
12:85012889|85015593	mmu-miR-7001-5p	Mcf2l
8:74998835|75020325	mmu-miR-7001-5p	Mcf2l
8:25592452|25594166	mmu-miR-7001-5p	Mcf2l
15:89547626|89549882	mmu-miR-7001-5p	Mcf2l
8:16185177|16234181	mmu-miR-7001-5p	Mcf2l
9:89596436|89603394	mmu-miR-7001-5p	Mcf2l
4:143131710|143142234	mmu-miR-7001-5p	Mcf2l
12:85012889|85015593	mmu-miR-7001-5p	Grb2
8:74998835|75020325	mmu-miR-7001-5p	Grb2
8:25592452|25594166	mmu-miR-7001-5p	Grb2
15:89547626|89549882	mmu-miR-7001-5p	Grb2
8:16185177|16234181	mmu-miR-7001-5p	Grb2
9:89596436|89603394	mmu-miR-7001-5p	Grb2
4:143131710|143142234	mmu-miR-7001-5p	Grb2
12:85012889|85015593	mmu-miR-7001-5p	Tmem104
8:74998835|75020325	mmu-miR-7001-5p	Tmem104
8:25592452|25594166	mmu-miR-7001-5p	Tmem104
15:89547626|89549882	mmu-miR-7001-5p	Tmem104
8:16185177|16234181	mmu-miR-7001-5p	Tmem104
9:89596436|89603394	mmu-miR-7001-5p	Tmem104
4:143131710|143142234	mmu-miR-7001-5p	Tmem104
8:74998835|75020325	mmu-miR-7002-5p	Mcf2l
15:89547626|89549882	mmu-miR-7002-5p	Mcf2l
8:74998835|75020325	mmu-miR-7002-5p	Gpr146
15:89547626|89549882	mmu-miR-7002-5p	Gpr146
8:74998835|75020325	mmu-miR-7003-5p	Als2cl
5:66451468|66462166	mmu-miR-7003-5p	Als2cl
4:143131710|143142234	mmu-miR-7003-5p	Als2cl
8:16185177|16234181	mmu-miR-7003-5p	Als2cl
8:74998835|75020325	mmu-miR-7003-5p	Igf2
5:66451468|66462166	mmu-miR-7003-5p	Igf2
4:143131710|143142234	mmu-miR-7003-5p	Igf2
8:16185177|16234181	mmu-miR-7003-5p	Igf2
8:74998835|75020325	mmu-miR-7003-5p	Grb2
5:66451468|66462166	mmu-miR-7003-5p	Grb2
4:143131710|143142234	mmu-miR-7003-5p	Grb2
8:16185177|16234181	mmu-miR-7003-5p	Grb2
8:74998835|75020325	mmu-miR-7003-5p	Tmem104
5:66451468|66462166	mmu-miR-7003-5p	Tmem104
4:143131710|143142234	mmu-miR-7003-5p	Tmem104
8:16185177|16234181	mmu-miR-7003-5p	Tmem104
9:89596436|89603394	mmu-miR-7004-5p	Dda1
4:143131710|143142234	mmu-miR-7004-5p	Dda1
5:66451468|66462166	mmu-miR-7005-5p	Gpr146
4:143131710|143142234	mmu-miR-7005-5p	Gpr146
5:66451468|66462166	mmu-miR-7005-5p	Igf2
4:143131710|143142234	mmu-miR-7005-5p	Igf2
5:66451468|66462166	mmu-miR-7005-5p	Amz1
4:143131710|143142234	mmu-miR-7005-5p	Amz1
5:66451468|66462166	mmu-miR-7005-5p	Tmem104
4:143131710|143142234	mmu-miR-7005-5p	Tmem104
4:143131710|143142234	mmu-miR-7006-5p	Tmem104
15:89547626|89549882	mmu-miR-7006-5p	Tmem104
4:143131710|143142234	mmu-miR-7006-5p	Gpr146
15:89547626|89549882	mmu-miR-7006-5p	Gpr146
4:143131710|143142234	mmu-miR-7006-5p	Igf2
15:89547626|89549882	mmu-miR-7006-5p	Igf2
4:143131710|143142234	mmu-miR-7006-5p	Gm42878
15:89547626|89549882	mmu-miR-7006-5p	Gm42878
8:25592452|25594166	mmu-miR-7007-5p	Als2cl
9:89596436|89603394	mmu-miR-7008-5p	Dda1
5:66451468|66462166	mmu-miR-7008-5p	Dda1
8:25592452|25594166	mmu-miR-7008-5p	Dda1
9:89596436|89603394	mmu-miR-7008-5p	Grb2
5:66451468|66462166	mmu-miR-7008-5p	Grb2
8:25592452|25594166	mmu-miR-7008-5p	Grb2
9:89596436|89603394	mmu-miR-7008-5p	Gpr146
5:66451468|66462166	mmu-miR-7008-5p	Gpr146
8:25592452|25594166	mmu-miR-7008-5p	Gpr146
12:85012889|85015593	mmu-miR-7009-5p	Igf2
5:66451468|66462166	mmu-miR-7009-5p	Igf2
12:85012889|85015593	mmu-miR-7009-5p	Mcf2l
5:66451468|66462166	mmu-miR-7009-5p	Mcf2l
12:85012889|85015593	mmu-miR-7009-5p	Als2cl
5:66451468|66462166	mmu-miR-7009-5p	Als2cl
14:61189602|61193479	mmu-miR-7011-3p	Gm42878
12:85012889|85015593	mmu-miR-7011-3p	Gm42878
8:74998835|75020325	mmu-miR-7011-3p	Gm42878
4:143131710|143142234	mmu-miR-7011-3p	Gm42878
14:61189602|61193479	mmu-miR-7011-3p	Grb2
12:85012889|85015593	mmu-miR-7011-3p	Grb2
8:74998835|75020325	mmu-miR-7011-3p	Grb2
4:143131710|143142234	mmu-miR-7011-3p	Grb2
4:143131710|143142234	mmu-miR-7012-5p	Gpr146
8:74998835|75020325	mmu-miR-7012-5p	Gpr146
4:143131710|143142234	mmu-miR-7012-5p	Mcf2l
8:74998835|75020325	mmu-miR-7012-5p	Mcf2l
4:143131710|143142234	mmu-miR-7012-5p	Gm42878
8:74998835|75020325	mmu-miR-7012-5p	Gm42878
4:143131710|143142234	mmu-miR-7012-5p	Als2cl
8:74998835|75020325	mmu-miR-7012-5p	Als2cl
4:143131710|143142234	mmu-miR-7012-5p	Igf2
8:74998835|75020325	mmu-miR-7012-5p	Igf2
4:143131710|143142234	mmu-miR-7012-5p	Grb2
8:74998835|75020325	mmu-miR-7012-5p	Grb2
4:143131710|143142234	mmu-miR-7012-5p	Tmem104
8:74998835|75020325	mmu-miR-7012-5p	Tmem104
8:16185177|16234181	mmu-miR-7014-5p	Igf2
8:16185177|16234181	mmu-miR-7014-5p	Gm42878
15:89547626|89549882	mmu-miR-7015-5p	Gpr146
15:89547626|89549882	mmu-miR-7015-5p	Grb2
8:25592452|25594166	mmu-miR-7016-3p	Amz1
7:49575648|49594452	mmu-miR-7016-3p	Amz1
8:25592452|25594166	mmu-miR-7016-3p	Specc1l
7:49575648|49594452	mmu-miR-7016-3p	Specc1l
8:25592452|25594166	mmu-miR-7016-3p	Als2cl
7:49575648|49594452	mmu-miR-7016-3p	Als2cl
7:49575648|49594452	mmu-miR-7016-5p	Gpr146
4:143131710|143142234	mmu-miR-7016-5p	Gpr146
7:49575648|49594452	mmu-miR-7016-5p	Igf2
4:143131710|143142234	mmu-miR-7016-5p	Igf2
7:49575648|49594452	mmu-miR-7016-5p	Tmem104
4:143131710|143142234	mmu-miR-7016-5p	Tmem104
7:49575648|49594452	mmu-miR-7016-5p	Mcf2l
4:143131710|143142234	mmu-miR-7016-5p	Mcf2l
7:49575648|49594452	mmu-miR-7016-5p	Als2cl
4:143131710|143142234	mmu-miR-7016-5p	Als2cl
15:89547626|89549882	mmu-miR-7017-5p	Tmem104
15:89547626|89549882	mmu-miR-7017-5p	Gpr146
15:89547626|89549882	mmu-miR-7018-5p	Amz1
4:143131710|143142234	mmu-miR-7018-5p	Amz1
9:89596436|89603394	mmu-miR-7018-5p	Amz1
7:49575648|49594452	mmu-miR-7018-5p	Amz1
15:89547626|89549882	mmu-miR-7018-5p	Als2cl
4:143131710|143142234	mmu-miR-7018-5p	Als2cl
9:89596436|89603394	mmu-miR-7018-5p	Als2cl
7:49575648|49594452	mmu-miR-7018-5p	Als2cl
8:16185177|16234181	mmu-miR-7019-3p	Tmem104
8:16185177|16234181	mmu-miR-7019-3p	Igf2
12:85012889|85015593	mmu-miR-7019-5p	Amz1
4:143131710|143142234	mmu-miR-7019-5p	Amz1
9:89596436|89603394	mmu-miR-7019-5p	Amz1
8:25592452|25594166	mmu-miR-7019-5p	Amz1
7:49575648|49594452	mmu-miR-702-5p	Gm42878
8:16185177|16234181	mmu-miR-702-5p	Gm42878
12:85012889|85015593	mmu-miR-7020-5p	Grb2
8:16185177|16234181	mmu-miR-7020-5p	Grb2
9:89596436|89603394	mmu-miR-7020-5p	Grb2
15:89547626|89549882	mmu-miR-7020-5p	Grb2
12:85012889|85015593	mmu-miR-7020-5p	Igf2
8:16185177|16234181	mmu-miR-7020-5p	Igf2
9:89596436|89603394	mmu-miR-7020-5p	Igf2
15:89547626|89549882	mmu-miR-7020-5p	Igf2
9:89596436|89603394	mmu-miR-7021-3p	Amz1
8:25592452|25594166	mmu-miR-7021-3p	Amz1
9:89596436|89603394	mmu-miR-7021-3p	Tmem104
8:25592452|25594166	mmu-miR-7021-3p	Tmem104
9:89596436|89603394	mmu-miR-7021-3p	Igf2
8:25592452|25594166	mmu-miR-7021-3p	Igf2
9:89596436|89603394	mmu-miR-7022-5p	Als2cl
9:89596436|89603394	mmu-miR-7023-5p	Igf2
15:89547626|89549882	mmu-miR-7023-5p	Igf2
12:85012889|85015593	mmu-miR-7023-5p	Igf2
5:66451468|66462166	mmu-miR-7023-5p	Igf2
9:89596436|89603394	mmu-miR-7023-5p	Dda1
15:89547626|89549882	mmu-miR-7023-5p	Dda1
12:85012889|85015593	mmu-miR-7023-5p	Dda1
5:66451468|66462166	mmu-miR-7023-5p	Dda1
15:89547626|89549882	mmu-miR-7024-5p	Igf2
9:89596436|89603394	mmu-miR-7024-5p	Igf2
12:85012889|85015593	mmu-miR-7024-5p	Igf2
5:66451468|66462166	mmu-miR-7024-5p	Igf2
15:89547626|89549882	mmu-miR-7024-5p	Dda1
9:89596436|89603394	mmu-miR-7024-5p	Dda1
12:85012889|85015593	mmu-miR-7024-5p	Dda1
5:66451468|66462166	mmu-miR-7024-5p	Dda1
15:89547626|89549882	mmu-miR-7028-3p	Gpr146
4:143131710|143142234	mmu-miR-7028-3p	Gpr146
8:25592452|25594166	mmu-miR-7028-5p	Als2cl
5:66451468|66462166	mmu-miR-7028-5p	Als2cl
4:143131710|143142234	mmu-miR-7028-5p	Als2cl
9:89596436|89603394	mmu-miR-7028-5p	Als2cl
8:25592452|25594166	mmu-miR-7028-5p	Gpr146
5:66451468|66462166	mmu-miR-7028-5p	Gpr146
4:143131710|143142234	mmu-miR-7028-5p	Gpr146
9:89596436|89603394	mmu-miR-7028-5p	Gpr146
4:143131710|143142234	mmu-miR-7029-3p	Gm42878
4:143131710|143142234	mmu-miR-7029-3p	Tmem104
5:66451468|66462166	mmu-miR-7030-5p	Mcf2l
12:85012889|85015593	mmu-miR-7030-5p	Mcf2l
15:89547626|89549882	mmu-miR-7030-5p	Mcf2l
8:74998835|75020325	mmu-miR-7030-5p	Mcf2l
7:49575648|49594452	mmu-miR-7030-5p	Mcf2l
4:143131710|143142234	mmu-miR-7030-5p	Mcf2l
5:66451468|66462166	mmu-miR-7030-5p	Tmem104
12:85012889|85015593	mmu-miR-7030-5p	Tmem104
15:89547626|89549882	mmu-miR-7030-5p	Tmem104
8:74998835|75020325	mmu-miR-7030-5p	Tmem104
7:49575648|49594452	mmu-miR-7030-5p	Tmem104
4:143131710|143142234	mmu-miR-7030-5p	Tmem104
5:66451468|66462166	mmu-miR-7030-5p	Grb2
12:85012889|85015593	mmu-miR-7030-5p	Grb2
15:89547626|89549882	mmu-miR-7030-5p	Grb2
8:74998835|75020325	mmu-miR-7030-5p	Grb2
7:49575648|49594452	mmu-miR-7030-5p	Grb2
4:143131710|143142234	mmu-miR-7030-5p	Grb2
5:66451468|66462166	mmu-miR-7030-5p	Igf2
12:85012889|85015593	mmu-miR-7030-5p	Igf2
15:89547626|89549882	mmu-miR-7030-5p	Igf2
8:74998835|75020325	mmu-miR-7030-5p	Igf2
7:49575648|49594452	mmu-miR-7030-5p	Igf2
4:143131710|143142234	mmu-miR-7030-5p	Igf2
4:143131710|143142234	mmu-miR-7031-5p	Grb2
4:143131710|143142234	mmu-miR-7031-5p	Gm42878
4:143131710|143142234	mmu-miR-7031-5p	Als2cl
4:143131710|143142234	mmu-miR-7031-5p	Dda1
9:89596436|89603394	mmu-miR-7032-3p	Tmem104
4:143131710|143142234	mmu-miR-7032-3p	Tmem104
15:89547626|89549882	mmu-miR-7032-3p	Tmem104
8:16185177|16234181	mmu-miR-7032-5p	Dda1
8:16185177|16234181	mmu-miR-7032-5p	Igf2
8:16185177|16234181	mmu-miR-7032-5p	Amz1
8:16185177|16234181	mmu-miR-7032-5p	Tmem104
14:61189602|61193479	mmu-miR-7033-5p	Grb2
8:16185177|16234181	mmu-miR-7033-5p	Grb2
12:85012889|85015593	mmu-miR-7033-5p	Grb2
15:89547626|89549882	mmu-miR-7033-5p	Grb2
14:61189602|61193479	mmu-miR-7033-5p	Dda1
8:16185177|16234181	mmu-miR-7033-5p	Dda1
12:85012889|85015593	mmu-miR-7033-5p	Dda1
15:89547626|89549882	mmu-miR-7033-5p	Dda1
14:61189602|61193479	mmu-miR-7033-5p	Gpr146
8:16185177|16234181	mmu-miR-7033-5p	Gpr146
12:85012889|85015593	mmu-miR-7033-5p	Gpr146
15:89547626|89549882	mmu-miR-7033-5p	Gpr146
14:61189602|61193479	mmu-miR-7033-5p	Gm42878
8:16185177|16234181	mmu-miR-7033-5p	Gm42878
12:85012889|85015593	mmu-miR-7033-5p	Gm42878
15:89547626|89549882	mmu-miR-7033-5p	Gm42878
14:61189602|61193479	mmu-miR-7033-5p	Specc1l
8:16185177|16234181	mmu-miR-7033-5p	Specc1l
12:85012889|85015593	mmu-miR-7033-5p	Specc1l
15:89547626|89549882	mmu-miR-7033-5p	Specc1l
8:74998835|75020325	mmu-miR-7034-5p	Dda1
7:49575648|49594452	mmu-miR-7035-5p	Als2cl
8:25592452|25594166	mmu-miR-7035-5p	Als2cl
15:89547626|89549882	mmu-miR-7035-5p	Als2cl
14:61189602|61193479	mmu-miR-7035-5p	Als2cl
8:74998835|75020325	mmu-miR-7035-5p	Als2cl
8:16185177|16234181	mmu-miR-7035-5p	Als2cl
5:66451468|66462166	mmu-miR-7035-5p	Als2cl
7:49575648|49594452	mmu-miR-7035-5p	Igf2
8:25592452|25594166	mmu-miR-7035-5p	Igf2
15:89547626|89549882	mmu-miR-7035-5p	Igf2
14:61189602|61193479	mmu-miR-7035-5p	Igf2
8:74998835|75020325	mmu-miR-7035-5p	Igf2
8:16185177|16234181	mmu-miR-7035-5p	Igf2
5:66451468|66462166	mmu-miR-7035-5p	Igf2
7:49575648|49594452	mmu-miR-7035-5p	Tmem104
8:25592452|25594166	mmu-miR-7035-5p	Tmem104
15:89547626|89549882	mmu-miR-7035-5p	Tmem104
14:61189602|61193479	mmu-miR-7035-5p	Tmem104
8:74998835|75020325	mmu-miR-7035-5p	Tmem104
8:16185177|16234181	mmu-miR-7035-5p	Tmem104
5:66451468|66462166	mmu-miR-7035-5p	Tmem104
4:143131710|143142234	mmu-miR-7036b-3p	Specc1l
8:16185177|16234181	mmu-miR-7036b-3p	Specc1l
12:85012889|85015593	mmu-miR-7036b-3p	Specc1l
4:143131710|143142234	mmu-miR-7036b-3p	Mcf2l
8:16185177|16234181	mmu-miR-7036b-3p	Mcf2l
12:85012889|85015593	mmu-miR-7036b-3p	Mcf2l
4:143131710|143142234	mmu-miR-7036b-3p	Als2cl
8:16185177|16234181	mmu-miR-7036b-3p	Als2cl
12:85012889|85015593	mmu-miR-7036b-3p	Als2cl
4:143131710|143142234	mmu-miR-7036b-3p	Gpr146
8:16185177|16234181	mmu-miR-7036b-3p	Gpr146
12:85012889|85015593	mmu-miR-7036b-3p	Gpr146
5:66451468|66462166	mmu-miR-7039-3p	Gm42878
14:61189602|61193479	mmu-miR-7039-3p	Gm42878
4:143131710|143142234	mmu-miR-7039-5p	Gm42878
14:61189602|61193479	mmu-miR-7041-5p	Gm42878
14:61189602|61193479	mmu-miR-7042-5p	Tmem104
15:89547626|89549882	mmu-miR-7042-5p	Tmem104
14:61189602|61193479	mmu-miR-7042-5p	Gm42878
15:89547626|89549882	mmu-miR-7042-5p	Gm42878
14:61189602|61193479	mmu-miR-7042-5p	Igf2
15:89547626|89549882	mmu-miR-7042-5p	Igf2
8:16185177|16234181	mmu-miR-7044-5p	Tmem104
12:85012889|85015593	mmu-miR-7044-5p	Tmem104
8:16185177|16234181	mmu-miR-7044-5p	Specc1l
12:85012889|85015593	mmu-miR-7044-5p	Specc1l
15:89547626|89549882	mmu-miR-7045-3p	Igf2
15:89547626|89549882	mmu-miR-7045-3p	Gm42878
15:89547626|89549882	mmu-miR-7045-3p	Als2cl
15:89547626|89549882	mmu-miR-7045-3p	Tmem104
15:89547626|89549882	mmu-miR-7045-5p	Dda1
4:143131710|143142234	mmu-miR-7047-5p	Gm42878
12:85012889|85015593	mmu-miR-7047-5p	Gm42878
9:89596436|89603394	mmu-miR-7047-5p	Gm42878
4:143131710|143142234	mmu-miR-7047-5p	Tmem104
12:85012889|85015593	mmu-miR-7047-5p	Tmem104
9:89596436|89603394	mmu-miR-7047-5p	Tmem104
4:143131710|143142234	mmu-miR-7047-5p	Igf2
12:85012889|85015593	mmu-miR-7047-5p	Igf2
9:89596436|89603394	mmu-miR-7047-5p	Igf2
4:143131710|143142234	mmu-miR-7047-5p	Gpr146
12:85012889|85015593	mmu-miR-7047-5p	Gpr146
9:89596436|89603394	mmu-miR-7047-5p	Gpr146
4:143131710|143142234	mmu-miR-7048-5p	Gm42878
5:66451468|66462166	mmu-miR-7048-5p	Gm42878
15:89547626|89549882	mmu-miR-7048-5p	Gm42878
8:25592452|25594166	mmu-miR-7048-5p	Gm42878
12:85012889|85015593	mmu-miR-7048-5p	Gm42878
8:16185177|16234181	mmu-miR-7049-5p	Mcf2l
4:143131710|143142234	mmu-miR-7049-5p	Mcf2l
15:89547626|89549882	mmu-miR-7049-5p	Mcf2l
[truncated: 656 more rows]
