# Supplementary material for: Transcriptome-wide analysis of trigeminal ganglion and subnucleus caudalis in a mouse model of chronic constriction injury-induced trigeminal neuralgia
Source: Front Pharmacol. 2023 Sep 28;14:1230633. doi: 10.3389/fphar.2023.1230633 (PMC10568182; doi:10.3389/fphar.2023.1230633)
Supplement: Supplementary file 1 [file DataSheet1.zip › Supplementary Material/Table 8.XLS]

5:89057949|89199816	mmu-let-7a-2-3p	Heg1
5:89057949|89199816	mmu-let-7b-5p	Tyw1
5:89057949|89199816	mmu-let-7b-5p	Kmt2d
5:89057949|89199816	mmu-let-7c-5p	Vangl2
5:89057949|89199816	mmu-let-7c-5p	Vangl2
5:89057949|89199816	mmu-let-7d-5p	Zmym5
5:89057949|89199816	mmu-let-7d-5p	Gm42878
5:89057949|89199816	mmu-let-7e-5p	Kmt2d
5:89057949|89199816	mmu-let-7e-5p	Gm42878
11:57490110|57514291	mmu-let-7f-2-3p	Tbl1xr1
9:108533587|108534618	mmu-let-7g-3p	Heg1
5:89057949|89199816	mmu-let-7g-3p	Heg1
5:89057949|89199816	mmu-let-7i-5p	Kmt2d
5:89057949|89199816	mmu-let-7k	Kmt2d
5:89057949|89199816	mmu-miR-106a-3p	Runx2
5:89057949|89199816	mmu-miR-106a-3p	Heg1
6:149325405|149331506	mmu-miR-10b-5p	Heg1
5:89057949|89199816	mmu-miR-10b-5p	Heg1
11:57490110|57514291	mmu-miR-1187	Vangl2
5:89057949|89199816	mmu-miR-1187	Vangl2
11:57490110|57514291	mmu-miR-1187	Vangl2
5:89057949|89199816	mmu-miR-1187	Vangl2
5:89057949|89199816	mmu-miR-1190	Runx2
5:89057949|89199816	mmu-miR-1191b-3p	Zmym5
9:90094355|90107302	mmu-miR-1191b-5p	Nol9
5:89057949|89199816	mmu-miR-1191b-5p	Nol9
9:90094355|90107302	mmu-miR-1191b-5p	Tbl1xr1
5:89057949|89199816	mmu-miR-1191b-5p	Tbl1xr1
5:89057949|89199816	mmu-miR-1192	Zmym5
11:57490110|57514291	mmu-miR-1192	Zmym5
9:90094355|90107302	mmu-miR-1195	Tbl1xr1
5:89057949|89199816	mmu-miR-1195	Tbl1xr1
9:90094355|90107302	mmu-miR-1195	Gm42878
5:89057949|89199816	mmu-miR-1195	Gm42878
11:57490110|57514291	mmu-miR-1197-3p	Nol9
5:89057949|89199816	mmu-miR-1197-3p	Nol9
5:89057949|89199816	mmu-miR-1198-5p	Runx2
10:80712112|80715179	mmu-miR-1198-5p	Runx2
5:89057949|89199816	mmu-miR-12178-5p	Runx2
11:57490110|57514291	mmu-miR-12178-5p	Runx2
5:89057949|89199816	mmu-miR-12181-5p	Kmt2d
11:57490110|57514291	mmu-miR-12181-5p	Kmt2d
5:89057949|89199816	mmu-miR-12185-3p	Gm42878
11:57490110|57514291	mmu-miR-12185-3p	Gm42878
9:90094355|90107302	mmu-miR-12185-3p	Gm42878
5:89057949|89199816	mmu-miR-12185-3p	Fscn1
11:57490110|57514291	mmu-miR-12185-3p	Fscn1
9:90094355|90107302	mmu-miR-12185-3p	Fscn1
5:89057949|89199816	mmu-miR-12185-3p	Zmym5
11:57490110|57514291	mmu-miR-12185-3p	Zmym5
9:90094355|90107302	mmu-miR-12185-3p	Zmym5
5:89057949|89199816	mmu-miR-12185-3p	Nol9
11:57490110|57514291	mmu-miR-12185-3p	Nol9
9:90094355|90107302	mmu-miR-12185-3p	Nol9
5:89057949|89199816	mmu-miR-12185-3p	Runx2
11:57490110|57514291	mmu-miR-12185-3p	Runx2
9:90094355|90107302	mmu-miR-12185-3p	Runx2
5:89057949|89199816	mmu-miR-12185-3p	Tbl1xr1
11:57490110|57514291	mmu-miR-12185-3p	Tbl1xr1
9:90094355|90107302	mmu-miR-12185-3p	Tbl1xr1
7:37567814|37569991	mmu-miR-12185-5p	Kmt2d
11:57490110|57514291	mmu-miR-12185-5p	Kmt2d
5:89057949|89199816	mmu-miR-12185-5p	Kmt2d
7:37567814|37569991	mmu-miR-12185-5p	Heg1
11:57490110|57514291	mmu-miR-12185-5p	Heg1
5:89057949|89199816	mmu-miR-12185-5p	Heg1
7:37567814|37569991	mmu-miR-12186-5p	Vangl2
5:89057949|89199816	mmu-miR-12186-5p	Vangl2
5:23524148|23565265	mmu-miR-12186-5p	Vangl2
11:83987913|84009550	mmu-miR-12186-5p	Vangl2
7:37567814|37569991	mmu-miR-12186-5p	Gm42878
5:89057949|89199816	mmu-miR-12186-5p	Gm42878
5:23524148|23565265	mmu-miR-12186-5p	Gm42878
11:83987913|84009550	mmu-miR-12186-5p	Gm42878
7:37567814|37569991	mmu-miR-12186-5p	Vangl2
5:89057949|89199816	mmu-miR-12186-5p	Vangl2
5:23524148|23565265	mmu-miR-12186-5p	Vangl2
11:83987913|84009550	mmu-miR-12186-5p	Vangl2
11:57490110|57514291	mmu-miR-12187-5p	Kmt2d
5:89057949|89199816	mmu-miR-12187-5p	Kmt2d
9:90094355|90107302	mmu-miR-12187-5p	Kmt2d
11:57490110|57514291	mmu-miR-12187-5p	Fscn1
5:89057949|89199816	mmu-miR-12187-5p	Fscn1
9:90094355|90107302	mmu-miR-12187-5p	Fscn1
9:90094355|90107302	mmu-miR-12188-3p	Tbl1xr1
10:80712112|80715179	mmu-miR-12188-3p	Tbl1xr1
5:89057949|89199816	mmu-miR-12188-3p	Tbl1xr1
11:57490110|57514291	mmu-miR-12188-3p	Tbl1xr1
9:90094355|90107302	mmu-miR-12188-3p	Kmt2d
10:80712112|80715179	mmu-miR-12188-3p	Kmt2d
5:89057949|89199816	mmu-miR-12188-3p	Kmt2d
11:57490110|57514291	mmu-miR-12188-3p	Kmt2d
5:89057949|89199816	mmu-miR-12188-5p	Nol9
10:75230682|75267589	mmu-miR-12189-3p	Tbl1xr1
5:89057949|89199816	mmu-miR-12189-3p	Tbl1xr1
11:57490110|57514291	mmu-miR-12191-3p	Fscn1
6:149325405|149331506	mmu-miR-12191-3p	Fscn1
5:89057949|89199816	mmu-miR-12191-3p	Fscn1
7:37567814|37569991	mmu-miR-12191-3p	Fscn1
10:80712112|80715179	mmu-miR-12191-5p	Kmt2d
5:89057949|89199816	mmu-miR-12193-5p	Vangl2
11:57490110|57514291	mmu-miR-12193-5p	Vangl2
5:89057949|89199816	mmu-miR-12193-5p	Vangl2
11:57490110|57514291	mmu-miR-12193-5p	Vangl2
5:89057949|89199816	mmu-miR-12193-5p	Fscn1
11:57490110|57514291	mmu-miR-12193-5p	Fscn1
5:89057949|89199816	mmu-miR-12194-3p	Heg1
9:108533587|108534618	mmu-miR-12194-3p	Heg1
9:90094355|90107302	mmu-miR-12194-3p	Heg1
10:75230682|75267589	mmu-miR-12194-3p	Heg1
5:23524148|23565265	mmu-miR-12196-3p	Vangl2
11:57490110|57514291	mmu-miR-12196-3p	Vangl2
5:89057949|89199816	mmu-miR-12196-3p	Vangl2
5:23524148|23565265	mmu-miR-12196-3p	Vangl2
11:57490110|57514291	mmu-miR-12196-3p	Vangl2
5:89057949|89199816	mmu-miR-12196-3p	Vangl2
5:23524148|23565265	mmu-miR-12196-3p	Tyw1
11:57490110|57514291	mmu-miR-12196-3p	Tyw1
5:89057949|89199816	mmu-miR-12196-3p	Tyw1
5:23524148|23565265	mmu-miR-12196-3p	Heg1
11:57490110|57514291	mmu-miR-12196-3p	Heg1
5:89057949|89199816	mmu-miR-12196-3p	Heg1
9:108533587|108534618	mmu-miR-12197-3p	Tbl1xr1
5:89057949|89199816	mmu-miR-12197-3p	Tbl1xr1
5:89057949|89199816	mmu-miR-12200-5p	Tbl1xr1
11:57490110|57514291	mmu-miR-12200-5p	Tbl1xr1
10:75230682|75267589	mmu-miR-12201-3p	Vangl2
5:89057949|89199816	mmu-miR-12201-3p	Vangl2
6:149325405|149331506	mmu-miR-12201-3p	Vangl2
5:23524148|23565265	mmu-miR-12201-3p	Vangl2
11:83987913|84009550	mmu-miR-12201-3p	Vangl2
10:75230682|75267589	mmu-miR-12201-3p	Vangl2
5:89057949|89199816	mmu-miR-12201-3p	Vangl2
6:149325405|149331506	mmu-miR-12201-3p	Vangl2
5:23524148|23565265	mmu-miR-12201-3p	Vangl2
11:83987913|84009550	mmu-miR-12201-3p	Vangl2
10:75230682|75267589	mmu-miR-12201-3p	Fscn1
5:89057949|89199816	mmu-miR-12201-3p	Fscn1
6:149325405|149331506	mmu-miR-12201-3p	Fscn1
5:23524148|23565265	mmu-miR-12201-3p	Fscn1
11:83987913|84009550	mmu-miR-12201-3p	Fscn1
10:75230682|75267589	mmu-miR-12201-3p	Runx2
5:89057949|89199816	mmu-miR-12201-3p	Runx2
6:149325405|149331506	mmu-miR-12201-3p	Runx2
5:23524148|23565265	mmu-miR-12201-3p	Runx2
11:83987913|84009550	mmu-miR-12201-3p	Runx2
10:75230682|75267589	mmu-miR-12201-3p	Heg1
5:89057949|89199816	mmu-miR-12201-3p	Heg1
6:149325405|149331506	mmu-miR-12201-3p	Heg1
5:23524148|23565265	mmu-miR-12201-3p	Heg1
11:83987913|84009550	mmu-miR-12201-3p	Heg1
10:75230682|75267589	mmu-miR-12201-3p	Zmym5
5:89057949|89199816	mmu-miR-12201-3p	Zmym5
6:149325405|149331506	mmu-miR-12201-3p	Zmym5
5:23524148|23565265	mmu-miR-12201-3p	Zmym5
11:83987913|84009550	mmu-miR-12201-3p	Zmym5
11:57490110|57514291	mmu-miR-12202-5p	Runx2
5:89057949|89199816	mmu-miR-12202-5p	Runx2
5:89057949|89199816	mmu-miR-1224-3p	Kmt2d
5:89057949|89199816	mmu-miR-1224-3p	Zmym5
5:89057949|89199816	mmu-miR-1224-3p	Heg1
5:89057949|89199816	mmu-miR-1231-3p	Fscn1
9:108533587|108534618	mmu-miR-1231-5p	Nol9
5:89057949|89199816	mmu-miR-1231-5p	Nol9
11:57490110|57514291	mmu-miR-1231-5p	Nol9
7:37567814|37569991	mmu-miR-1231-5p	Nol9
10:80712112|80715179	mmu-miR-1231-5p	Nol9
9:108533587|108534618	mmu-miR-1231-5p	Tyw1
5:89057949|89199816	mmu-miR-1231-5p	Tyw1
11:57490110|57514291	mmu-miR-1231-5p	Tyw1
7:37567814|37569991	mmu-miR-1231-5p	Tyw1
10:80712112|80715179	mmu-miR-1231-5p	Tyw1
9:108533587|108534618	mmu-miR-1231-5p	Kmt2d
5:89057949|89199816	mmu-miR-1231-5p	Kmt2d
11:57490110|57514291	mmu-miR-1231-5p	Kmt2d
7:37567814|37569991	mmu-miR-1231-5p	Kmt2d
10:80712112|80715179	mmu-miR-1231-5p	Kmt2d
5:23524148|23565265	mmu-miR-1249-5p	Runx2
7:37567814|37569991	mmu-miR-1249-5p	Runx2
5:89057949|89199816	mmu-miR-1249-5p	Runx2
11:57490110|57514291	mmu-miR-1249-5p	Runx2
5:23524148|23565265	mmu-miR-1249-5p	Gm42878
7:37567814|37569991	mmu-miR-1249-5p	Gm42878
5:89057949|89199816	mmu-miR-1249-5p	Gm42878
11:57490110|57514291	mmu-miR-1249-5p	Gm42878
5:23524148|23565265	mmu-miR-1249-5p	Tbl1xr1
7:37567814|37569991	mmu-miR-1249-5p	Tbl1xr1
5:89057949|89199816	mmu-miR-1249-5p	Tbl1xr1
11:57490110|57514291	mmu-miR-1249-5p	Tbl1xr1
5:23524148|23565265	mmu-miR-1249-5p	Fscn1
7:37567814|37569991	mmu-miR-1249-5p	Fscn1
5:89057949|89199816	mmu-miR-1249-5p	Fscn1
11:57490110|57514291	mmu-miR-1249-5p	Fscn1
11:57490110|57514291	mmu-miR-124b-3p	Vangl2
5:89057949|89199816	mmu-miR-124b-3p	Vangl2
11:57490110|57514291	mmu-miR-124b-3p	Vangl2
5:89057949|89199816	mmu-miR-124b-3p	Vangl2
10:75230682|75267589	mmu-miR-1258-3p	Vangl2
10:75230682|75267589	mmu-miR-1258-3p	Vangl2
5:89057949|89199816	mmu-miR-1258-5p	Nol9
5:89057949|89199816	mmu-miR-125a-3p	Tyw1
5:89057949|89199816	mmu-miR-125a-3p	Gm42878
5:89057949|89199816	mmu-miR-1271-5p	Nol9
5:89057949|89199816	mmu-miR-1271-5p	Vangl2
5:89057949|89199816	mmu-miR-1271-5p	Vangl2
6:149325405|149331506	mmu-miR-1291	Runx2
11:57490110|57514291	mmu-miR-1291	Runx2
5:89057949|89199816	mmu-miR-1291	Runx2
6:149325405|149331506	mmu-miR-1291	Zmym5
11:57490110|57514291	mmu-miR-1291	Zmym5
5:89057949|89199816	mmu-miR-1291	Zmym5
6:149325405|149331506	mmu-miR-1291	Heg1
11:57490110|57514291	mmu-miR-1291	Heg1
5:89057949|89199816	mmu-miR-1291	Heg1
5:89057949|89199816	mmu-miR-129b-3p	Zmym5
5:89057949|89199816	mmu-miR-129b-3p	Kmt2d
5:89057949|89199816	mmu-miR-129b-3p	Tyw1
11:57490110|57514291	mmu-miR-1306-5p	Heg1
9:90094355|90107302	mmu-miR-1306-5p	Heg1
5:89057949|89199816	mmu-miR-1306-5p	Heg1
5:89057949|89199816	mmu-miR-130b-5p	Kmt2d
5:89057949|89199816	mmu-miR-133b-5p	Zmym5
5:89057949|89199816	mmu-miR-133b-5p	Nol9
5:89057949|89199816	mmu-miR-134-5p	Tbl1xr1
11:57490110|57514291	mmu-miR-134-5p	Tbl1xr1
5:89057949|89199816	mmu-miR-135a-1-3p	Tyw1
9:108533587|108534618	mmu-miR-138-5p	Nol9
11:57490110|57514291	mmu-miR-140-3p	Vangl2
5:89057949|89199816	mmu-miR-140-3p	Vangl2
10:80712112|80715179	mmu-miR-140-3p	Vangl2
9:90094355|90107302	mmu-miR-140-3p	Vangl2
11:57490110|57514291	mmu-miR-140-3p	Tyw1
5:89057949|89199816	mmu-miR-140-3p	Tyw1
10:80712112|80715179	mmu-miR-140-3p	Tyw1
9:90094355|90107302	mmu-miR-140-3p	Tyw1
11:57490110|57514291	mmu-miR-140-3p	Vangl2
5:89057949|89199816	mmu-miR-140-3p	Vangl2
10:80712112|80715179	mmu-miR-140-3p	Vangl2
9:90094355|90107302	mmu-miR-140-3p	Vangl2
11:57490110|57514291	mmu-miR-140-3p	Nol9
5:89057949|89199816	mmu-miR-140-3p	Nol9
10:80712112|80715179	mmu-miR-140-3p	Nol9
9:90094355|90107302	mmu-miR-140-3p	Nol9
5:89057949|89199816	mmu-miR-145a-5p	Fscn1
11:57490110|57514291	mmu-miR-146b-3p	Fscn1
5:89057949|89199816	mmu-miR-146b-3p	Fscn1
11:57490110|57514291	mmu-miR-146b-3p	Kmt2d
5:89057949|89199816	mmu-miR-146b-3p	Kmt2d
5:89057949|89199816	mmu-miR-149-3p	Runx2
5:23524148|23565265	mmu-miR-149-3p	Runx2
11:57490110|57514291	mmu-miR-149-3p	Runx2
5:89057949|89199816	mmu-miR-149-3p	Fscn1
5:23524148|23565265	mmu-miR-149-3p	Fscn1
11:57490110|57514291	mmu-miR-149-3p	Fscn1
5:89057949|89199816	mmu-miR-149-3p	Kmt2d
5:23524148|23565265	mmu-miR-149-3p	Kmt2d
11:57490110|57514291	mmu-miR-149-3p	Kmt2d
11:57490110|57514291	mmu-miR-149-5p	Heg1
5:89057949|89199816	mmu-miR-149-5p	Heg1
11:57490110|57514291	mmu-miR-149-5p	Kmt2d
5:89057949|89199816	mmu-miR-149-5p	Kmt2d
11:83987913|84009550	mmu-miR-151-5p	Vangl2
11:83987913|84009550	mmu-miR-151-5p	Vangl2
11:57490110|57514291	mmu-miR-152-5p	Vangl2
11:57490110|57514291	mmu-miR-152-5p	Runx2
11:57490110|57514291	mmu-miR-152-5p	Vangl2
5:89057949|89199816	mmu-miR-15a-3p	Gm42878
5:89057949|89199816	mmu-miR-1668	Tbl1xr1
11:57490110|57514291	mmu-miR-17-3p	Runx2
5:89057949|89199816	mmu-miR-17-3p	Runx2
10:75230682|75267589	mmu-miR-17-3p	Runx2
10:75230682|75267589	mmu-miR-181a-2-3p	Fscn1
5:89057949|89199816	mmu-miR-181b-5p	Tbl1xr1
11:57490110|57514291	mmu-miR-181b-5p	Tbl1xr1
11:57490110|57514291	mmu-miR-181d-3p	Vangl2
11:57490110|57514291	mmu-miR-181d-3p	Heg1
11:57490110|57514291	mmu-miR-181d-3p	Vangl2
5:89057949|89199816	mmu-miR-181d-5p	Tbl1xr1
11:57490110|57514291	mmu-miR-181d-5p	Tbl1xr1
5:89057949|89199816	mmu-miR-182-5p	Zmym5
5:89057949|89199816	mmu-miR-1839-3p	Tbl1xr1
5:89057949|89199816	mmu-miR-184-3p	Vangl2
5:89057949|89199816	mmu-miR-184-3p	Vangl2
5:89057949|89199816	mmu-miR-1843b-5p	Runx2
11:57490110|57514291	mmu-miR-185-3p	Kmt2d
11:83987913|84009550	mmu-miR-185-3p	Kmt2d
5:89057949|89199816	mmu-miR-185-3p	Kmt2d
9:108533587|108534618	mmu-miR-185-3p	Kmt2d
9:90094355|90107302	mmu-miR-185-3p	Kmt2d
10:75230682|75267589	mmu-miR-185-3p	Kmt2d
11:57490110|57514291	mmu-miR-185-3p	Gm42878
11:83987913|84009550	mmu-miR-185-3p	Gm42878
5:89057949|89199816	mmu-miR-185-3p	Gm42878
9:108533587|108534618	mmu-miR-185-3p	Gm42878
9:90094355|90107302	mmu-miR-185-3p	Gm42878
10:75230682|75267589	mmu-miR-185-3p	Gm42878
9:90094355|90107302	mmu-miR-185-5p	Kmt2d
11:57490110|57514291	mmu-miR-185-5p	Kmt2d
5:89057949|89199816	mmu-miR-185-5p	Kmt2d
9:90094355|90107302	mmu-miR-185-5p	Tyw1
11:57490110|57514291	mmu-miR-185-5p	Tyw1
5:89057949|89199816	mmu-miR-185-5p	Tyw1
11:57490110|57514291	mmu-miR-186-3p	Vangl2
5:89057949|89199816	mmu-miR-186-3p	Vangl2
11:57490110|57514291	mmu-miR-186-3p	Runx2
5:89057949|89199816	mmu-miR-186-3p	Runx2
11:57490110|57514291	mmu-miR-186-3p	Vangl2
5:89057949|89199816	mmu-miR-186-3p	Vangl2
5:89057949|89199816	mmu-miR-187-5p	Gm42878
9:90094355|90107302	mmu-miR-187-5p	Gm42878
11:57490110|57514291	mmu-miR-187-5p	Gm42878
5:89057949|89199816	mmu-miR-187-5p	Tbl1xr1
9:90094355|90107302	mmu-miR-187-5p	Tbl1xr1
11:57490110|57514291	mmu-miR-187-5p	Tbl1xr1
5:89057949|89199816	mmu-miR-187-5p	Tyw1
9:90094355|90107302	mmu-miR-187-5p	Tyw1
11:57490110|57514291	mmu-miR-187-5p	Tyw1
11:57490110|57514291	mmu-miR-188-3p	Tyw1
11:83987913|84009550	mmu-miR-188-3p	Tyw1
11:57490110|57514291	mmu-miR-188-5p	Gm42878
5:89057949|89199816	mmu-miR-188-5p	Gm42878
10:75230682|75267589	mmu-miR-188-5p	Gm42878
11:57490110|57514291	mmu-miR-1892	Gm42878
5:89057949|89199816	mmu-miR-1892	Gm42878
11:57490110|57514291	mmu-miR-1892	Kmt2d
5:89057949|89199816	mmu-miR-1892	Kmt2d
11:57490110|57514291	mmu-miR-1892	Heg1
5:89057949|89199816	mmu-miR-1892	Heg1
9:90094355|90107302	mmu-miR-1894-3p	Tyw1
11:57490110|57514291	mmu-miR-1894-3p	Tyw1
5:89057949|89199816	mmu-miR-1894-3p	Tyw1
9:90094355|90107302	mmu-miR-1894-3p	Gm42878
11:57490110|57514291	mmu-miR-1894-3p	Gm42878
5:89057949|89199816	mmu-miR-1894-3p	Gm42878
7:37567814|37569991	mmu-miR-1894-5p	Fscn1
11:57490110|57514291	mmu-miR-1894-5p	Fscn1
5:89057949|89199816	mmu-miR-1894-5p	Fscn1
7:37567814|37569991	mmu-miR-1894-5p	Kmt2d
11:57490110|57514291	mmu-miR-1894-5p	Kmt2d
5:89057949|89199816	mmu-miR-1894-5p	Kmt2d
7:37567814|37569991	mmu-miR-1894-5p	Heg1
11:57490110|57514291	mmu-miR-1894-5p	Heg1
5:89057949|89199816	mmu-miR-1894-5p	Heg1
5:89057949|89199816	mmu-miR-1895	Fscn1
6:149325405|149331506	mmu-miR-1895	Fscn1
5:89057949|89199816	mmu-miR-1895	Runx2
6:149325405|149331506	mmu-miR-1895	Runx2
5:89057949|89199816	mmu-miR-1896	Runx2
5:89057949|89199816	mmu-miR-1898	Zmym5
11:57490110|57514291	mmu-miR-1898	Zmym5
5:89057949|89199816	mmu-miR-18a-5p	Gm42878
7:37567814|37569991	mmu-miR-18a-5p	Gm42878
11:57490110|57514291	mmu-miR-18b-3p	Runx2
5:89057949|89199816	mmu-miR-18b-3p	Runx2
7:37567814|37569991	mmu-miR-18b-5p	Zmym5
5:89057949|89199816	mmu-miR-18b-5p	Zmym5
11:57490110|57514291	mmu-miR-1903	Vangl2
10:80712112|80715179	mmu-miR-1903	Vangl2
11:57490110|57514291	mmu-miR-1903	Vangl2
10:80712112|80715179	mmu-miR-1903	Vangl2
11:57490110|57514291	mmu-miR-1904	Fscn1
10:75230682|75267589	mmu-miR-1904	Fscn1
5:89057949|89199816	mmu-miR-1904	Fscn1
11:57490110|57514291	mmu-miR-1904	Gm42878
10:75230682|75267589	mmu-miR-1904	Gm42878
5:89057949|89199816	mmu-miR-1904	Gm42878
11:57490110|57514291	mmu-miR-1904	Heg1
10:75230682|75267589	mmu-miR-1904	Heg1
5:89057949|89199816	mmu-miR-1904	Heg1
11:57490110|57514291	mmu-miR-1905	Gm42878
10:75230682|75267589	mmu-miR-1906	Kmt2d
11:57490110|57514291	mmu-miR-1906	Kmt2d
5:89057949|89199816	mmu-miR-1906	Kmt2d
10:80712112|80715179	mmu-miR-1906	Kmt2d
10:75230682|75267589	mmu-miR-1906	Tyw1
11:57490110|57514291	mmu-miR-1906	Tyw1
5:89057949|89199816	mmu-miR-1906	Tyw1
10:80712112|80715179	mmu-miR-1906	Tyw1
10:75230682|75267589	mmu-miR-1906	Nol9
11:57490110|57514291	mmu-miR-1906	Nol9
5:89057949|89199816	mmu-miR-1906	Nol9
10:80712112|80715179	mmu-miR-1906	Nol9
10:80712112|80715179	mmu-miR-1907	Nol9
5:89057949|89199816	mmu-miR-1907	Nol9
11:57490110|57514291	mmu-miR-1907	Nol9
10:80712112|80715179	mmu-miR-1907	Tbl1xr1
5:89057949|89199816	mmu-miR-1907	Tbl1xr1
11:57490110|57514291	mmu-miR-1907	Tbl1xr1
6:149325405|149331506	mmu-miR-191-3p	Heg1
5:89057949|89199816	mmu-miR-191-3p	Heg1
11:57490110|57514291	mmu-miR-1911-3p	Nol9
5:89057949|89199816	mmu-miR-1911-3p	Nol9
11:57490110|57514291	mmu-miR-1911-3p	Zmym5
5:89057949|89199816	mmu-miR-1911-3p	Zmym5
11:57490110|57514291	mmu-miR-1911-3p	Heg1
5:89057949|89199816	mmu-miR-1911-3p	Heg1
11:57490110|57514291	mmu-miR-1912-3p	Runx2
5:89057949|89199816	mmu-miR-1912-3p	Runx2
5:89057949|89199816	mmu-miR-1927	Tbl1xr1
5:89057949|89199816	mmu-miR-1927	Gm42878
5:89057949|89199816	mmu-miR-1927	Zmym5
5:89057949|89199816	mmu-miR-1927	Tyw1
5:89057949|89199816	mmu-miR-1927	Nol9
5:89057949|89199816	mmu-miR-1930-5p	Tbl1xr1
11:83987913|84009550	mmu-miR-1930-5p	Tbl1xr1
5:89057949|89199816	mmu-miR-1931	Zmym5
7:37567814|37569991	mmu-miR-1933-3p	Zmym5
5:89057949|89199816	mmu-miR-1933-3p	Zmym5
9:90094355|90107302	mmu-miR-1933-3p	Zmym5
7:37567814|37569991	mmu-miR-1933-3p	Tyw1
5:89057949|89199816	mmu-miR-1933-3p	Tyw1
9:90094355|90107302	mmu-miR-1933-3p	Tyw1
5:89057949|89199816	mmu-miR-1933-5p	Zmym5
11:57490110|57514291	mmu-miR-1933-5p	Zmym5
5:89057949|89199816	mmu-miR-1933-5p	Heg1
11:57490110|57514291	mmu-miR-1933-5p	Heg1
5:89057949|89199816	mmu-miR-1934-5p	Vangl2
11:57490110|57514291	mmu-miR-1934-5p	Vangl2
5:89057949|89199816	mmu-miR-1934-5p	Vangl2
11:57490110|57514291	mmu-miR-1934-5p	Vangl2
5:89057949|89199816	mmu-miR-1938	Vangl2
5:89057949|89199816	mmu-miR-1938	Vangl2
5:89057949|89199816	mmu-miR-193a-3p	Heg1
10:75230682|75267589	mmu-miR-193a-3p	Heg1
7:37567814|37569991	mmu-miR-193a-5p	Fscn1
5:89057949|89199816	mmu-miR-193a-5p	Fscn1
5:89057949|89199816	mmu-miR-193b-3p	Heg1
10:75230682|75267589	mmu-miR-193b-3p	Heg1
11:57490110|57514291	mmu-miR-194-2-3p	Gm42878
5:89057949|89199816	mmu-miR-194-2-3p	Gm42878
11:57490110|57514291	mmu-miR-194-2-3p	Tyw1
5:89057949|89199816	mmu-miR-194-2-3p	Tyw1
11:57490110|57514291	mmu-miR-1941-5p	Vangl2
5:89057949|89199816	mmu-miR-1941-5p	Vangl2
11:57490110|57514291	mmu-miR-1941-5p	Vangl2
5:89057949|89199816	mmu-miR-1941-5p	Vangl2
5:89057949|89199816	mmu-miR-1942	Tbl1xr1
11:57490110|57514291	mmu-miR-1943-3p	Fscn1
5:89057949|89199816	mmu-miR-1943-3p	Fscn1
5:89057949|89199816	mmu-miR-1943-5p	Runx2
5:23524148|23565265	mmu-miR-1943-5p	Runx2
11:57490110|57514291	mmu-miR-1943-5p	Runx2
5:89057949|89199816	mmu-miR-1943-5p	Kmt2d
5:23524148|23565265	mmu-miR-1943-5p	Kmt2d
11:57490110|57514291	mmu-miR-1943-5p	Kmt2d
5:89057949|89199816	mmu-miR-1943-5p	Fscn1
5:23524148|23565265	mmu-miR-1943-5p	Fscn1
11:57490110|57514291	mmu-miR-1943-5p	Fscn1
9:90094355|90107302	mmu-miR-1946a	Gm42878
5:89057949|89199816	mmu-miR-1946a	Gm42878
11:57490110|57514291	mmu-miR-1946b	Tyw1
9:90094355|90107302	mmu-miR-1946b	Tyw1
7:37567814|37569991	mmu-miR-1946b	Tyw1
10:75230682|75267589	mmu-miR-1947-3p	Nol9
5:89057949|89199816	mmu-miR-1947-3p	Nol9
11:57490110|57514291	mmu-miR-1947-3p	Nol9
10:75230682|75267589	mmu-miR-1947-3p	Tyw1
5:89057949|89199816	mmu-miR-1947-3p	Tyw1
11:57490110|57514291	mmu-miR-1947-3p	Tyw1
6:149325405|149331506	mmu-miR-1948-3p	Tyw1
5:89057949|89199816	mmu-miR-1951	Zmym5
11:83987913|84009550	mmu-miR-1951	Zmym5
5:89057949|89199816	mmu-miR-1951	Tbl1xr1
11:83987913|84009550	mmu-miR-1951	Tbl1xr1
11:57490110|57514291	mmu-miR-1953	Tbl1xr1
9:90094355|90107302	mmu-miR-1953	Tbl1xr1
5:89057949|89199816	mmu-miR-1953	Tbl1xr1
11:57490110|57514291	mmu-miR-1953	Fscn1
9:90094355|90107302	mmu-miR-1953	Fscn1
5:89057949|89199816	mmu-miR-1953	Fscn1
11:57490110|57514291	mmu-miR-1953	Gm42878
9:90094355|90107302	mmu-miR-1953	Gm42878
5:89057949|89199816	mmu-miR-1953	Gm42878
5:89057949|89199816	mmu-miR-1954	Runx2
11:57490110|57514291	mmu-miR-1954	Runx2
9:108533587|108534618	mmu-miR-1954	Runx2
5:89057949|89199816	mmu-miR-1954	Vangl2
11:57490110|57514291	mmu-miR-1954	Vangl2
9:108533587|108534618	mmu-miR-1954	Vangl2
5:89057949|89199816	mmu-miR-1954	Tyw1
11:57490110|57514291	mmu-miR-1954	Tyw1
9:108533587|108534618	mmu-miR-1954	Tyw1
5:89057949|89199816	mmu-miR-1954	Vangl2
11:57490110|57514291	mmu-miR-1954	Vangl2
9:108533587|108534618	mmu-miR-1954	Vangl2
11:57490110|57514291	mmu-miR-1955-5p	Tyw1
5:89057949|89199816	mmu-miR-1955-5p	Tyw1
9:90094355|90107302	mmu-miR-1955-5p	Tyw1
9:108533587|108534618	mmu-miR-1955-5p	Tyw1
11:57490110|57514291	mmu-miR-1955-5p	Heg1
5:89057949|89199816	mmu-miR-1955-5p	Heg1
9:90094355|90107302	mmu-miR-1955-5p	Heg1
9:108533587|108534618	mmu-miR-1955-5p	Heg1
5:89057949|89199816	mmu-miR-1956	Heg1
5:89057949|89199816	mmu-miR-1956	Kmt2d
5:89057949|89199816	mmu-miR-1956	Tbl1xr1
5:89057949|89199816	mmu-miR-1958	Tbl1xr1
11:57490110|57514291	mmu-miR-1958	Tbl1xr1
5:89057949|89199816	mmu-miR-1958	Gm42878
11:57490110|57514291	mmu-miR-1958	Gm42878
11:57490110|57514291	mmu-miR-195b	Tbl1xr1
5:89057949|89199816	mmu-miR-1960	Heg1
11:57490110|57514291	mmu-miR-1960	Heg1
7:37567814|37569991	mmu-miR-1960	Heg1
11:83987913|84009550	mmu-miR-1960	Heg1
5:89057949|89199816	mmu-miR-1960	Tyw1
11:57490110|57514291	mmu-miR-1960	Tyw1
7:37567814|37569991	mmu-miR-1960	Tyw1
11:83987913|84009550	mmu-miR-1960	Tyw1
5:89057949|89199816	mmu-miR-1962	Nol9
9:90094355|90107302	mmu-miR-1962	Nol9
5:23524148|23565265	mmu-miR-1962	Nol9
11:57490110|57514291	mmu-miR-1962	Nol9
5:89057949|89199816	mmu-miR-1962	Fscn1
9:90094355|90107302	mmu-miR-1962	Fscn1
5:23524148|23565265	mmu-miR-1962	Fscn1
11:57490110|57514291	mmu-miR-1962	Fscn1
5:89057949|89199816	mmu-miR-1963	Nol9
10:75230682|75267589	mmu-miR-1964-5p	Tyw1
11:57490110|57514291	mmu-miR-1964-5p	Tyw1
5:89057949|89199816	mmu-miR-1964-5p	Tyw1
9:90094355|90107302	mmu-miR-1964-5p	Tyw1
5:89057949|89199816	mmu-miR-1966-5p	Gm42878
5:89057949|89199816	mmu-miR-1966-5p	Zmym5
5:89057949|89199816	mmu-miR-1968-3p	Zmym5
11:57490110|57514291	mmu-miR-1968-3p	Zmym5
9:90094355|90107302	mmu-miR-1968-3p	Zmym5
5:89057949|89199816	mmu-miR-1968-3p	Nol9
11:57490110|57514291	mmu-miR-1968-3p	Nol9
9:90094355|90107302	mmu-miR-1968-3p	Nol9
11:57490110|57514291	mmu-miR-1968-5p	Tbl1xr1
9:108533587|108534618	mmu-miR-1968-5p	Tbl1xr1
10:75230682|75267589	mmu-miR-1968-5p	Tbl1xr1
7:37567814|37569991	mmu-miR-1968-5p	Tbl1xr1
5:89057949|89199816	mmu-miR-1968-5p	Tbl1xr1
11:57490110|57514291	mmu-miR-1968-5p	Gm42878
9:108533587|108534618	mmu-miR-1968-5p	Gm42878
10:75230682|75267589	mmu-miR-1968-5p	Gm42878
7:37567814|37569991	mmu-miR-1968-5p	Gm42878
5:89057949|89199816	mmu-miR-1968-5p	Gm42878
11:57490110|57514291	mmu-miR-1968-5p	Runx2
9:108533587|108534618	mmu-miR-1968-5p	Runx2
10:75230682|75267589	mmu-miR-1968-5p	Runx2
7:37567814|37569991	mmu-miR-1968-5p	Runx2
5:89057949|89199816	mmu-miR-1968-5p	Runx2
5:89057949|89199816	mmu-miR-1970b-5p	Vangl2
5:89057949|89199816	mmu-miR-1970b-5p	Vangl2
5:89057949|89199816	mmu-miR-1970b-5p	Heg1
7:37567814|37569991	mmu-miR-1970c-3p	Gm42878
9:90094355|90107302	mmu-miR-1970c-3p	Gm42878
5:89057949|89199816	mmu-miR-1970c-3p	Gm42878
7:37567814|37569991	mmu-miR-1970c-3p	Kmt2d
9:90094355|90107302	mmu-miR-1970c-3p	Kmt2d
5:89057949|89199816	mmu-miR-1970c-3p	Kmt2d
5:89057949|89199816	mmu-miR-1981-5p	Zmym5
11:57490110|57514291	mmu-miR-1981-5p	Zmym5
11:57490110|57514291	mmu-miR-1982-3p	Vangl2
5:89057949|89199816	mmu-miR-1982-3p	Vangl2
10:80712112|80715179	mmu-miR-1982-3p	Vangl2
11:57490110|57514291	mmu-miR-1982-3p	Kmt2d
5:89057949|89199816	mmu-miR-1982-3p	Kmt2d
10:80712112|80715179	mmu-miR-1982-3p	Kmt2d
11:57490110|57514291	mmu-miR-1982-3p	Vangl2
5:89057949|89199816	mmu-miR-1982-3p	Vangl2
10:80712112|80715179	mmu-miR-1982-3p	Vangl2
7:37567814|37569991	mmu-miR-1982-5p	Runx2
5:23524148|23565265	mmu-miR-1982-5p	Runx2
9:90094355|90107302	mmu-miR-1982-5p	Runx2
11:57490110|57514291	mmu-miR-1982-5p	Runx2
5:89057949|89199816	mmu-miR-1982-5p	Runx2
7:37567814|37569991	mmu-miR-1982-5p	Gm42878
5:23524148|23565265	mmu-miR-1982-5p	Gm42878
9:90094355|90107302	mmu-miR-1982-5p	Gm42878
11:57490110|57514291	mmu-miR-1982-5p	Gm42878
5:89057949|89199816	mmu-miR-1982-5p	Gm42878
7:37567814|37569991	mmu-miR-1982-5p	Tyw1
5:23524148|23565265	mmu-miR-1982-5p	Tyw1
9:90094355|90107302	mmu-miR-1982-5p	Tyw1
11:57490110|57514291	mmu-miR-1982-5p	Tyw1
5:89057949|89199816	mmu-miR-1982-5p	Tyw1
5:89057949|89199816	mmu-miR-199a-3p	Heg1
5:89057949|89199816	mmu-miR-199a-5p	Tyw1
11:57490110|57514291	mmu-miR-199a-5p	Tyw1
5:89057949|89199816	mmu-miR-199a-5p	Zmym5
11:57490110|57514291	mmu-miR-199a-5p	Zmym5
5:89057949|89199816	mmu-miR-199b-3p	Heg1
11:57490110|57514291	mmu-miR-199b-5p	Zmym5
5:89057949|89199816	mmu-miR-199b-5p	Zmym5
11:57490110|57514291	mmu-miR-199b-5p	Tyw1
5:89057949|89199816	mmu-miR-199b-5p	Tyw1
11:83987913|84009550	mmu-miR-204-3p	Tbl1xr1
5:89057949|89199816	mmu-miR-204-3p	Tbl1xr1
7:37567814|37569991	mmu-miR-204-3p	Tbl1xr1
11:57490110|57514291	mmu-miR-204-3p	Tbl1xr1
9:90094355|90107302	mmu-miR-204-3p	Tbl1xr1
11:83987913|84009550	mmu-miR-204-3p	Kmt2d
5:89057949|89199816	mmu-miR-204-3p	Kmt2d
7:37567814|37569991	mmu-miR-204-3p	Kmt2d
11:57490110|57514291	mmu-miR-204-3p	Kmt2d
9:90094355|90107302	mmu-miR-204-3p	Kmt2d
11:83987913|84009550	mmu-miR-204-3p	Fscn1
5:89057949|89199816	mmu-miR-204-3p	Fscn1
7:37567814|37569991	mmu-miR-204-3p	Fscn1
11:57490110|57514291	mmu-miR-204-3p	Fscn1
9:90094355|90107302	mmu-miR-204-3p	Fscn1
5:89057949|89199816	mmu-miR-205-5p	Heg1
6:149325405|149331506	mmu-miR-205-5p	Heg1
9:108533587|108534618	mmu-miR-207	Fscn1
11:57490110|57514291	mmu-miR-207	Fscn1
10:80712112|80715179	mmu-miR-207	Fscn1
10:75230682|75267589	mmu-miR-207	Fscn1
7:37567814|37569991	mmu-miR-207	Fscn1
5:89057949|89199816	mmu-miR-207	Fscn1
5:23524148|23565265	mmu-miR-207	Fscn1
9:108533587|108534618	mmu-miR-207	Kmt2d
11:57490110|57514291	mmu-miR-207	Kmt2d
10:80712112|80715179	mmu-miR-207	Kmt2d
10:75230682|75267589	mmu-miR-207	Kmt2d
7:37567814|37569991	mmu-miR-207	Kmt2d
5:89057949|89199816	mmu-miR-207	Kmt2d
5:23524148|23565265	mmu-miR-207	Kmt2d
9:108533587|108534618	mmu-miR-207	Heg1
11:57490110|57514291	mmu-miR-207	Heg1
10:80712112|80715179	mmu-miR-207	Heg1
10:75230682|75267589	mmu-miR-207	Heg1
7:37567814|37569991	mmu-miR-207	Heg1
5:89057949|89199816	mmu-miR-207	Heg1
5:23524148|23565265	mmu-miR-207	Heg1
9:90094355|90107302	mmu-miR-210-5p	Zmym5
5:89057949|89199816	mmu-miR-210-5p	Zmym5
11:83987913|84009550	mmu-miR-210-5p	Zmym5
9:108533587|108534618	mmu-miR-210-5p	Zmym5
9:90094355|90107302	mmu-miR-210-5p	Tyw1
5:89057949|89199816	mmu-miR-210-5p	Tyw1
11:83987913|84009550	mmu-miR-210-5p	Tyw1
9:108533587|108534618	mmu-miR-210-5p	Tyw1
11:57490110|57514291	mmu-miR-211-3p	Kmt2d
5:89057949|89199816	mmu-miR-211-3p	Kmt2d
5:89057949|89199816	mmu-miR-212-5p	Zmym5
10:75230682|75267589	mmu-miR-212-5p	Zmym5
7:37567814|37569991	mmu-miR-212-5p	Zmym5
11:57490110|57514291	mmu-miR-212-5p	Zmym5
11:57490110|57514291	mmu-miR-214-3p	Tbl1xr1
5:89057949|89199816	mmu-miR-214-3p	Tbl1xr1
11:57490110|57514291	mmu-miR-214-3p	Kmt2d
5:89057949|89199816	mmu-miR-214-3p	Kmt2d
11:57490110|57514291	mmu-miR-214-3p	Tyw1
5:89057949|89199816	mmu-miR-214-3p	Tyw1
11:57490110|57514291	mmu-miR-214-3p	Gm42878
5:89057949|89199816	mmu-miR-214-3p	Gm42878
5:89057949|89199816	mmu-miR-214-5p	Heg1
5:23524148|23565265	mmu-miR-214-5p	Heg1
5:89057949|89199816	mmu-miR-21a-3p	Zmym5
5:89057949|89199816	mmu-miR-21a-3p	Kmt2d
7:37567814|37569991	mmu-miR-221-3p	Tyw1
5:89057949|89199816	mmu-miR-221-3p	Tyw1
9:90094355|90107302	mmu-miR-221-5p	Tbl1xr1
11:57490110|57514291	mmu-miR-221-5p	Tbl1xr1
5:89057949|89199816	mmu-miR-221-5p	Tbl1xr1
7:37567814|37569991	mmu-miR-222-3p	Tyw1
5:89057949|89199816	mmu-miR-222-3p	Tyw1
5:89057949|89199816	mmu-miR-23a-5p	Runx2
11:57490110|57514291	mmu-miR-23b-5p	Zmym5
11:83987913|84009550	mmu-miR-23b-5p	Zmym5
5:89057949|89199816	mmu-miR-23b-5p	Zmym5
11:57490110|57514291	mmu-miR-23b-5p	Tbl1xr1
11:83987913|84009550	mmu-miR-23b-5p	Tbl1xr1
5:89057949|89199816	mmu-miR-23b-5p	Tbl1xr1
5:89057949|89199816	mmu-miR-24-3p	Heg1
9:90094355|90107302	mmu-miR-24-3p	Heg1
11:57490110|57514291	mmu-miR-24-3p	Heg1
5:89057949|89199816	mmu-miR-26a-1-3p	Tbl1xr1
5:89057949|89199816	mmu-miR-26b-3p	Nol9
5:89057949|89199816	mmu-miR-27b-3p	Heg1
7:37567814|37569991	mmu-miR-2861	Vangl2
5:89057949|89199816	mmu-miR-2861	Vangl2
7:37567814|37569991	mmu-miR-2861	Vangl2
5:89057949|89199816	mmu-miR-2861	Vangl2
5:89057949|89199816	mmu-miR-28a-5p	Nol9
5:23524148|23565265	mmu-miR-28a-5p	Nol9
11:57490110|57514291	mmu-miR-28a-5p	Nol9
5:89057949|89199816	mmu-miR-28c	Nol9
5:89057949|89199816	mmu-miR-291a-3p	Tyw1
5:89057949|89199816	mmu-miR-291b-5p	Vangl2
5:89057949|89199816	mmu-miR-291b-5p	Vangl2
11:57490110|57514291	mmu-miR-292a-5p	Kmt2d
5:89057949|89199816	mmu-miR-292b-3p	Vangl2
5:89057949|89199816	mmu-miR-292b-3p	Tbl1xr1
5:89057949|89199816	mmu-miR-292b-3p	Vangl2
5:89057949|89199816	mmu-miR-293-5p	Tyw1
5:89057949|89199816	mmu-miR-296-5p	Kmt2d
5:89057949|89199816	mmu-miR-296-5p	Fscn1
5:89057949|89199816	mmu-miR-296-5p	Nol9
5:89057949|89199816	mmu-miR-297a-5p	Vangl2
11:57490110|57514291	mmu-miR-297a-5p	Vangl2
5:89057949|89199816	mmu-miR-297a-5p	Vangl2
11:57490110|57514291	mmu-miR-297a-5p	Vangl2
5:89057949|89199816	mmu-miR-297b-5p	Nol9
5:89057949|89199816	mmu-miR-297c-5p	Nol9
9:90094355|90107302	mmu-miR-298-5p	Gm42878
6:149325405|149331506	mmu-miR-298-5p	Gm42878
11:57490110|57514291	mmu-miR-298-5p	Gm42878
5:23524148|23565265	mmu-miR-298-5p	Gm42878
5:89057949|89199816	mmu-miR-298-5p	Gm42878
9:90094355|90107302	mmu-miR-298-5p	Heg1
6:149325405|149331506	mmu-miR-298-5p	Heg1
11:57490110|57514291	mmu-miR-298-5p	Heg1
5:23524148|23565265	mmu-miR-298-5p	Heg1
5:89057949|89199816	mmu-miR-298-5p	Heg1
9:90094355|90107302	mmu-miR-298-5p	Tbl1xr1
6:149325405|149331506	mmu-miR-298-5p	Tbl1xr1
11:57490110|57514291	mmu-miR-298-5p	Tbl1xr1
5:23524148|23565265	mmu-miR-298-5p	Tbl1xr1
5:89057949|89199816	mmu-miR-298-5p	Tbl1xr1
5:89057949|89199816	mmu-miR-29b-2-5p	Heg1
5:89057949|89199816	mmu-miR-29b-3p	Gm42878
5:89057949|89199816	mmu-miR-300-5p	Gm42878
7:37567814|37569991	mmu-miR-300-5p	Gm42878
11:57490110|57514291	mmu-miR-302a-3p	Tyw1
5:89057949|89199816	mmu-miR-302a-3p	Tyw1
5:89057949|89199816	mmu-miR-3057-3p	Tyw1
9:90094355|90107302	mmu-miR-3057-3p	Tyw1
5:89057949|89199816	mmu-miR-3057-3p	Runx2
9:90094355|90107302	mmu-miR-3057-3p	Runx2
5:89057949|89199816	mmu-miR-3057-3p	Kmt2d
9:90094355|90107302	mmu-miR-3057-3p	Kmt2d
5:89057949|89199816	mmu-miR-3057-3p	Vangl2
9:90094355|90107302	mmu-miR-3057-3p	Vangl2
5:89057949|89199816	mmu-miR-3057-3p	Vangl2
9:90094355|90107302	mmu-miR-3057-3p	Vangl2
5:89057949|89199816	mmu-miR-3057-5p	Vangl2
5:89057949|89199816	mmu-miR-3057-5p	Vangl2
6:149325405|149331506	mmu-miR-3058-3p	Tbl1xr1
5:89057949|89199816	mmu-miR-3058-3p	Tbl1xr1
11:57490110|57514291	mmu-miR-3058-3p	Tbl1xr1
5:89057949|89199816	mmu-miR-3058-5p	Nol9
9:108533587|108534618	mmu-miR-3058-5p	Nol9
11:57490110|57514291	mmu-miR-3058-5p	Nol9
5:89057949|89199816	mmu-miR-3058-5p	Fscn1
9:108533587|108534618	mmu-miR-3058-5p	Fscn1
11:57490110|57514291	mmu-miR-3058-5p	Fscn1
5:89057949|89199816	mmu-miR-3058-5p	Tyw1
9:108533587|108534618	mmu-miR-3058-5p	Tyw1
11:57490110|57514291	mmu-miR-3058-5p	Tyw1
5:89057949|89199816	mmu-miR-3058-5p	Heg1
9:108533587|108534618	mmu-miR-3058-5p	Heg1
11:57490110|57514291	mmu-miR-3058-5p	Heg1
5:89057949|89199816	mmu-miR-3058-5p	Zmym5
9:108533587|108534618	mmu-miR-3058-5p	Zmym5
11:57490110|57514291	mmu-miR-3058-5p	Zmym5
5:89057949|89199816	mmu-miR-3058-5p	Tbl1xr1
9:108533587|108534618	mmu-miR-3058-5p	Tbl1xr1
11:57490110|57514291	mmu-miR-3058-5p	Tbl1xr1
11:83987913|84009550	mmu-miR-3059-3p	Vangl2
5:23524148|23565265	mmu-miR-3059-3p	Vangl2
10:75230682|75267589	mmu-miR-3059-3p	Vangl2
11:83987913|84009550	mmu-miR-3059-3p	Vangl2
5:23524148|23565265	mmu-miR-3059-3p	Vangl2
10:75230682|75267589	mmu-miR-3059-3p	Vangl2
5:89057949|89199816	mmu-miR-3061-5p	Gm42878
11:57490110|57514291	mmu-miR-3064-3p	Nol9
5:89057949|89199816	mmu-miR-3064-3p	Nol9
11:83987913|84009550	mmu-miR-3064-5p	Heg1
5:89057949|89199816	mmu-miR-3064-5p	Heg1
11:57490110|57514291	mmu-miR-3064-5p	Heg1
6:149325405|149331506	mmu-miR-3064-5p	Heg1
9:108533587|108534618	mmu-miR-3064-5p	Heg1
11:83987913|84009550	mmu-miR-3064-5p	Zmym5
5:89057949|89199816	mmu-miR-3064-5p	Zmym5
11:57490110|57514291	mmu-miR-3064-5p	Zmym5
6:149325405|149331506	mmu-miR-3064-5p	Zmym5
9:108533587|108534618	mmu-miR-3064-5p	Zmym5
11:83987913|84009550	mmu-miR-3064-5p	Gm42878
5:89057949|89199816	mmu-miR-3064-5p	Gm42878
11:57490110|57514291	mmu-miR-3064-5p	Gm42878
6:149325405|149331506	mmu-miR-3064-5p	Gm42878
9:108533587|108534618	mmu-miR-3064-5p	Gm42878
11:57490110|57514291	mmu-miR-3065-3p	Heg1
5:89057949|89199816	mmu-miR-3065-3p	Heg1
11:57490110|57514291	mmu-miR-3065-3p	Tyw1
5:89057949|89199816	mmu-miR-3065-3p	Tyw1
10:75230682|75267589	mmu-miR-3067-5p	Zmym5
5:89057949|89199816	mmu-miR-3067-5p	Zmym5
7:37567814|37569991	mmu-miR-3070-5p	Zmym5
5:89057949|89199816	mmu-miR-3070-5p	Zmym5
11:57490110|57514291	mmu-miR-3070-5p	Zmym5
5:89057949|89199816	mmu-miR-3072-3p	Gm42878
5:89057949|89199816	mmu-miR-3072-3p	Heg1
5:89057949|89199816	mmu-miR-3072-3p	Fscn1
11:57490110|57514291	mmu-miR-3072-5p	Vangl2
5:89057949|89199816	mmu-miR-3072-5p	Vangl2
11:57490110|57514291	mmu-miR-3072-5p	Kmt2d
5:89057949|89199816	mmu-miR-3072-5p	Kmt2d
11:57490110|57514291	mmu-miR-3072-5p	Vangl2
5:89057949|89199816	mmu-miR-3072-5p	Vangl2
5:89057949|89199816	mmu-miR-3073a-3p	Tyw1
5:89057949|89199816	mmu-miR-3073a-5p	Zmym5
10:75230682|75267589	mmu-miR-3073a-5p	Zmym5
11:57490110|57514291	mmu-miR-3073a-5p	Zmym5
5:89057949|89199816	mmu-miR-3073a-5p	Nol9
10:75230682|75267589	mmu-miR-3073a-5p	Nol9
11:57490110|57514291	mmu-miR-3073a-5p	Nol9
11:57490110|57514291	mmu-miR-3073b-5p	Nol9
5:89057949|89199816	mmu-miR-3074-5p	Gm42878
10:75230682|75267589	mmu-miR-3074-5p	Gm42878
10:80712112|80715179	mmu-miR-3074-5p	Gm42878
7:37567814|37569991	mmu-miR-3075-5p	Heg1
11:57490110|57514291	mmu-miR-3075-5p	Heg1
5:89057949|89199816	mmu-miR-3075-5p	Heg1
7:37567814|37569991	mmu-miR-3075-5p	Zmym5
11:57490110|57514291	mmu-miR-3075-5p	Zmym5
5:89057949|89199816	mmu-miR-3075-5p	Zmym5
11:57490110|57514291	mmu-miR-3076-5p	Heg1
7:37567814|37569991	mmu-miR-3076-5p	Heg1
5:89057949|89199816	mmu-miR-3076-5p	Heg1
11:57490110|57514291	mmu-miR-3077-3p	Tyw1
11:57490110|57514291	mmu-miR-3078-3p	Runx2
5:89057949|89199816	mmu-miR-3078-3p	Runx2
7:37567814|37569991	mmu-miR-3080-3p	Tbl1xr1
11:57490110|57514291	mmu-miR-3080-3p	Tbl1xr1
5:23524148|23565265	mmu-miR-3080-3p	Tbl1xr1
7:37567814|37569991	mmu-miR-3080-3p	Gm42878
11:57490110|57514291	mmu-miR-3080-3p	Gm42878
5:23524148|23565265	mmu-miR-3080-3p	Gm42878
5:89057949|89199816	mmu-miR-3081-5p	Gm42878
9:90094355|90107302	mmu-miR-3081-5p	Gm42878
11:83987913|84009550	mmu-miR-3081-5p	Gm42878
11:57490110|57514291	mmu-miR-3081-5p	Gm42878
5:89057949|89199816	mmu-miR-3081-5p	Heg1
9:90094355|90107302	mmu-miR-3081-5p	Heg1
11:83987913|84009550	mmu-miR-3081-5p	Heg1
11:57490110|57514291	mmu-miR-3081-5p	Heg1
5:89057949|89199816	mmu-miR-3082-3p	Nol9
5:89057949|89199816	mmu-miR-3082-3p	Zmym5
5:89057949|89199816	mmu-miR-3082-3p	Runx2
11:57490110|57514291	mmu-miR-3082-5p	Heg1
11:83987913|84009550	mmu-miR-3083-5p	Tyw1
9:108533587|108534618	mmu-miR-3083-5p	Tyw1
11:57490110|57514291	mmu-miR-3083-5p	Tyw1
5:89057949|89199816	mmu-miR-3083-5p	Tyw1
11:83987913|84009550	mmu-miR-3083-5p	Nol9
9:108533587|108534618	mmu-miR-3083-5p	Nol9
11:57490110|57514291	mmu-miR-3083-5p	Nol9
5:89057949|89199816	mmu-miR-3083-5p	Nol9
11:83987913|84009550	mmu-miR-3083-5p	Fscn1
9:108533587|108534618	mmu-miR-3083-5p	Fscn1
11:57490110|57514291	mmu-miR-3083-5p	Fscn1
5:89057949|89199816	mmu-miR-3083-5p	Fscn1
11:83987913|84009550	mmu-miR-3083-5p	Heg1
9:108533587|108534618	mmu-miR-3083-5p	Heg1
11:57490110|57514291	mmu-miR-3083-5p	Heg1
5:89057949|89199816	mmu-miR-3083-5p	Heg1
11:83987913|84009550	mmu-miR-3083-5p	Zmym5
9:108533587|108534618	mmu-miR-3083-5p	Zmym5
11:57490110|57514291	mmu-miR-3083-5p	Zmym5
5:89057949|89199816	mmu-miR-3083-5p	Zmym5
11:83987913|84009550	mmu-miR-3083-5p	Kmt2d
9:108533587|108534618	mmu-miR-3083-5p	Kmt2d
11:57490110|57514291	mmu-miR-3083-5p	Kmt2d
5:89057949|89199816	mmu-miR-3083-5p	Kmt2d
11:57490110|57514291	mmu-miR-3083b-5p	Kmt2d
9:90094355|90107302	mmu-miR-3083b-5p	Kmt2d
5:89057949|89199816	mmu-miR-3083b-5p	Kmt2d
9:108533587|108534618	mmu-miR-3083b-5p	Kmt2d
11:57490110|57514291	mmu-miR-3083b-5p	Zmym5
9:90094355|90107302	mmu-miR-3083b-5p	Zmym5
5:89057949|89199816	mmu-miR-3083b-5p	Zmym5
9:108533587|108534618	mmu-miR-3083b-5p	Zmym5
11:57490110|57514291	mmu-miR-3083b-5p	Nol9
9:90094355|90107302	mmu-miR-3083b-5p	Nol9
5:89057949|89199816	mmu-miR-3083b-5p	Nol9
9:108533587|108534618	mmu-miR-3083b-5p	Nol9
11:57490110|57514291	mmu-miR-3083b-5p	Fscn1
9:90094355|90107302	mmu-miR-3083b-5p	Fscn1
5:89057949|89199816	mmu-miR-3083b-5p	Fscn1
9:108533587|108534618	mmu-miR-3083b-5p	Fscn1
5:23524148|23565265	mmu-miR-3084-3p	Tyw1
11:57490110|57514291	mmu-miR-3084-3p	Tyw1
5:89057949|89199816	mmu-miR-3084-3p	Tyw1
5:89057949|89199816	mmu-miR-3085-3p	Heg1
9:108533587|108534618	mmu-miR-3085-3p	Heg1
7:37567814|37569991	mmu-miR-3085-3p	Heg1
11:57490110|57514291	mmu-miR-3085-3p	Heg1
6:149325405|149331506	mmu-miR-3085-3p	Heg1
5:89057949|89199816	mmu-miR-3085-3p	Zmym5
9:108533587|108534618	mmu-miR-3085-3p	Zmym5
7:37567814|37569991	mmu-miR-3085-3p	Zmym5
11:57490110|57514291	mmu-miR-3085-3p	Zmym5
6:149325405|149331506	mmu-miR-3085-3p	Zmym5
5:89057949|89199816	mmu-miR-3085-3p	Tbl1xr1
9:108533587|108534618	mmu-miR-3085-3p	Tbl1xr1
7:37567814|37569991	mmu-miR-3085-3p	Tbl1xr1
11:57490110|57514291	mmu-miR-3085-3p	Tbl1xr1
6:149325405|149331506	mmu-miR-3085-3p	Tbl1xr1
5:89057949|89199816	mmu-miR-3085-3p	Kmt2d
9:108533587|108534618	mmu-miR-3085-3p	Kmt2d
7:37567814|37569991	mmu-miR-3085-3p	Kmt2d
11:57490110|57514291	mmu-miR-3085-3p	Kmt2d
6:149325405|149331506	mmu-miR-3085-3p	Kmt2d
11:57490110|57514291	mmu-miR-3085-5p	Fscn1
5:89057949|89199816	mmu-miR-3085-5p	Fscn1
11:57490110|57514291	mmu-miR-3085-5p	Gm42878
5:89057949|89199816	mmu-miR-3085-5p	Gm42878
11:57490110|57514291	mmu-miR-3087-5p	Kmt2d
5:89057949|89199816	mmu-miR-3087-5p	Kmt2d
11:57490110|57514291	mmu-miR-3087-5p	Tyw1
5:89057949|89199816	mmu-miR-3087-5p	Tyw1
11:57490110|57514291	mmu-miR-3087-5p	Vangl2
5:89057949|89199816	mmu-miR-3087-5p	Vangl2
11:57490110|57514291	mmu-miR-3087-5p	Vangl2
5:89057949|89199816	mmu-miR-3087-5p	Vangl2
11:57490110|57514291	mmu-miR-3087-5p	Fscn1
5:89057949|89199816	mmu-miR-3087-5p	Fscn1
5:89057949|89199816	mmu-miR-3088-3p	Heg1
5:89057949|89199816	mmu-miR-3088-3p	Tyw1
5:89057949|89199816	mmu-miR-3090-3p	Kmt2d
5:89057949|89199816	mmu-miR-3090-5p	Runx2
7:37567814|37569991	mmu-miR-3090-5p	Runx2
5:89057949|89199816	mmu-miR-3090-5p	Heg1
7:37567814|37569991	mmu-miR-3090-5p	Heg1
5:89057949|89199816	mmu-miR-3090-5p	Kmt2d
7:37567814|37569991	mmu-miR-3090-5p	Kmt2d
5:89057949|89199816	mmu-miR-3090-5p	Zmym5
7:37567814|37569991	mmu-miR-3090-5p	Zmym5
5:89057949|89199816	mmu-miR-3092-3p	Kmt2d
5:89057949|89199816	mmu-miR-3095-3p	Tbl1xr1
7:37567814|37569991	mmu-miR-3095-3p	Tbl1xr1
9:108533587|108534618	mmu-miR-3095-3p	Tbl1xr1
11:57490110|57514291	mmu-miR-3095-3p	Tbl1xr1
5:89057949|89199816	mmu-miR-3097-3p	Heg1
10:75230682|75267589	mmu-miR-3097-3p	Heg1
9:108533587|108534618	mmu-miR-3097-5p	Zmym5
11:57490110|57514291	mmu-miR-3097-5p	Zmym5
9:108533587|108534618	mmu-miR-3097-5p	Runx2
11:57490110|57514291	mmu-miR-3097-5p	Runx2
9:108533587|108534618	mmu-miR-3097-5p	Vangl2
11:57490110|57514291	mmu-miR-3097-5p	Vangl2
9:108533587|108534618	mmu-miR-3097-5p	Vangl2
11:57490110|57514291	mmu-miR-3097-5p	Vangl2
9:108533587|108534618	mmu-miR-3097-5p	Heg1
11:57490110|57514291	mmu-miR-3097-5p	Heg1
5:89057949|89199816	mmu-miR-3098-3p	Tbl1xr1
11:57490110|57514291	mmu-miR-3098-3p	Tbl1xr1
5:89057949|89199816	mmu-miR-3098-5p	Nol9
5:89057949|89199816	mmu-miR-3099-5p	Kmt2d
11:57490110|57514291	mmu-miR-3099-5p	Kmt2d
5:89057949|89199816	mmu-miR-30b-3p	Tbl1xr1
9:108533587|108534618	mmu-miR-30b-3p	Tbl1xr1
11:57490110|57514291	mmu-miR-30c-1-3p	Nol9
5:89057949|89199816	mmu-miR-30c-1-3p	Nol9
7:37567814|37569991	mmu-miR-30c-1-3p	Nol9
11:57490110|57514291	mmu-miR-30c-2-3p	Nol9
5:89057949|89199816	mmu-miR-30c-2-3p	Nol9
11:57490110|57514291	mmu-miR-31-5p	Tyw1
5:89057949|89199816	mmu-miR-3100-5p	Tyw1
11:57490110|57514291	mmu-miR-3100-5p	Tyw1
5:89057949|89199816	mmu-miR-3100-5p	Runx2
11:57490110|57514291	mmu-miR-3100-5p	Runx2
5:89057949|89199816	mmu-miR-3100-5p	Heg1
11:57490110|57514291	mmu-miR-3100-5p	Heg1
11:57490110|57514291	mmu-miR-3102-3p	Heg1
5:89057949|89199816	mmu-miR-3102-3p	Heg1
11:57490110|57514291	mmu-miR-3102-3p	Gm42878
5:89057949|89199816	mmu-miR-3102-3p	Gm42878
11:57490110|57514291	mmu-miR-3102-3p	Tyw1
5:89057949|89199816	mmu-miR-3102-3p	Tyw1
5:89057949|89199816	mmu-miR-3102-5p	Heg1
11:57490110|57514291	mmu-miR-3102-5p	Heg1
5:89057949|89199816	mmu-miR-3102-5p	Gm42878
11:57490110|57514291	mmu-miR-3102-5p	Gm42878
9:108533587|108534618	mmu-miR-3102-5p.2-5p	Zmym5
5:23524148|23565265	mmu-miR-3103-5p	Gm42878
5:89057949|89199816	mmu-miR-3103-5p	Gm42878
7:37567814|37569991	mmu-miR-3103-5p	Gm42878
11:57490110|57514291	mmu-miR-3103-5p	Gm42878
5:23524148|23565265	mmu-miR-3103-5p	Fscn1
5:89057949|89199816	mmu-miR-3103-5p	Fscn1
7:37567814|37569991	mmu-miR-3103-5p	Fscn1
11:57490110|57514291	mmu-miR-3103-5p	Fscn1
10:75230682|75267589	mmu-miR-3104-5p	Kmt2d
9:108533587|108534618	mmu-miR-3104-5p	Kmt2d
11:57490110|57514291	mmu-miR-3104-5p	Kmt2d
10:75230682|75267589	mmu-miR-3104-5p	Nol9
9:108533587|108534618	mmu-miR-3104-5p	Nol9
11:57490110|57514291	mmu-miR-3104-5p	Nol9
5:89057949|89199816	mmu-miR-3105-3p	Tyw1
5:89057949|89199816	mmu-miR-3106-3p	Heg1
11:57490110|57514291	mmu-miR-3106-3p	Heg1
5:89057949|89199816	mmu-miR-3109-3p	Fscn1
5:89057949|89199816	mmu-miR-3110-3p	Nol9
7:37567814|37569991	mmu-miR-3110-3p	Nol9
11:57490110|57514291	mmu-miR-3110-3p	Nol9
5:89057949|89199816	mmu-miR-3110-3p	Gm42878
7:37567814|37569991	mmu-miR-3110-3p	Gm42878
11:57490110|57514291	mmu-miR-3110-3p	Gm42878
5:89057949|89199816	mmu-miR-3110-5p	Nol9
11:57490110|57514291	mmu-miR-3110-5p	Nol9
5:89057949|89199816	mmu-miR-3110-5p	Runx2
11:57490110|57514291	mmu-miR-3110-5p	Runx2
5:89057949|89199816	mmu-miR-3110-5p	Zmym5
11:57490110|57514291	mmu-miR-3110-5p	Zmym5
11:57490110|57514291	mmu-miR-3113-3p	Tyw1
7:37567814|37569991	mmu-miR-3113-3p	Tyw1
5:89057949|89199816	mmu-miR-3113-3p	Tyw1
11:57490110|57514291	mmu-miR-3113-3p	Runx2
7:37567814|37569991	mmu-miR-3113-3p	Runx2
5:89057949|89199816	mmu-miR-3113-3p	Runx2
11:57490110|57514291	mmu-miR-3113-3p	Heg1
7:37567814|37569991	mmu-miR-3113-3p	Heg1
5:89057949|89199816	mmu-miR-3113-3p	Heg1
11:57490110|57514291	mmu-miR-3113-3p	Vangl2
7:37567814|37569991	mmu-miR-3113-3p	Vangl2
5:89057949|89199816	mmu-miR-3113-3p	Vangl2
11:57490110|57514291	mmu-miR-3113-3p	Vangl2
7:37567814|37569991	mmu-miR-3113-3p	Vangl2
5:89057949|89199816	mmu-miR-3113-3p	Vangl2
11:57490110|57514291	mmu-miR-3113-5p	Vangl2
11:57490110|57514291	mmu-miR-3113-5p	Kmt2d
11:57490110|57514291	mmu-miR-3113-5p	Vangl2
11:57490110|57514291	mmu-miR-3113-5p	Heg1
10:75230682|75267589	mmu-miR-3154	Fscn1
5:89057949|89199816	mmu-miR-3154	Fscn1
11:57490110|57514291	mmu-miR-3154	Fscn1
10:75230682|75267589	mmu-miR-3154	Heg1
5:89057949|89199816	mmu-miR-3154	Heg1
11:57490110|57514291	mmu-miR-3154	Heg1
10:75230682|75267589	mmu-miR-3154	Tbl1xr1
5:89057949|89199816	mmu-miR-3154	Tbl1xr1
11:57490110|57514291	mmu-miR-3154	Tbl1xr1
5:89057949|89199816	mmu-miR-320-3p	Tbl1xr1
5:89057949|89199816	mmu-miR-320-3p	Runx2
10:75230682|75267589	mmu-miR-320-5p	Tbl1xr1
5:89057949|89199816	mmu-miR-320-5p	Tbl1xr1
5:23524148|23565265	mmu-miR-320-5p	Tbl1xr1
10:80712112|80715179	mmu-miR-320-5p	Tbl1xr1
7:37567814|37569991	mmu-miR-320-5p	Tbl1xr1
10:75230682|75267589	mmu-miR-320-5p	Kmt2d
5:89057949|89199816	mmu-miR-320-5p	Kmt2d
5:23524148|23565265	mmu-miR-320-5p	Kmt2d
10:80712112|80715179	mmu-miR-320-5p	Kmt2d
7:37567814|37569991	mmu-miR-320-5p	Kmt2d
5:89057949|89199816	mmu-miR-322-5p	Tbl1xr1
11:57490110|57514291	mmu-miR-322-5p	Tbl1xr1
5:89057949|89199816	mmu-miR-324-3p	Zmym5
5:89057949|89199816	mmu-miR-324-3p	Nol9
5:89057949|89199816	mmu-miR-324-3p	Heg1
5:89057949|89199816	mmu-miR-324-5p	Runx2
5:89057949|89199816	mmu-miR-324-5p	Vangl2
5:89057949|89199816	mmu-miR-324-5p	Vangl2
5:89057949|89199816	mmu-miR-326-3p	Nol9
10:80712112|80715179	mmu-miR-326-3p	Nol9
9:108533587|108534618	mmu-miR-326-3p	Nol9
5:89057949|89199816	mmu-miR-326-3p	Gm42878
10:80712112|80715179	mmu-miR-326-3p	Gm42878
9:108533587|108534618	mmu-miR-326-3p	Gm42878
11:57490110|57514291	mmu-miR-326-5p	Kmt2d
5:89057949|89199816	mmu-miR-326-5p	Kmt2d
10:80712112|80715179	mmu-miR-326-5p	Kmt2d
11:57490110|57514291	mmu-miR-326-5p	Nol9
5:89057949|89199816	mmu-miR-326-5p	Nol9
10:80712112|80715179	mmu-miR-326-5p	Nol9
9:108533587|108534618	mmu-miR-328-3p	Tyw1
5:89057949|89199816	mmu-miR-328-3p	Tyw1
7:37567814|37569991	mmu-miR-328-3p	Tyw1
9:108533587|108534618	mmu-miR-328-3p	Heg1
5:89057949|89199816	mmu-miR-328-3p	Heg1
7:37567814|37569991	mmu-miR-328-3p	Heg1
10:80712112|80715179	mmu-miR-328-5p	Kmt2d
5:89057949|89199816	mmu-miR-328-5p	Kmt2d
11:57490110|57514291	mmu-miR-328-5p	Kmt2d
5:89057949|89199816	mmu-miR-329-3p	Gm42878
11:57490110|57514291	mmu-miR-329-3p	Gm42878
5:89057949|89199816	mmu-miR-329-3p	Kmt2d
11:57490110|57514291	mmu-miR-329-3p	Kmt2d
5:89057949|89199816	mmu-miR-329-3p	Heg1
11:57490110|57514291	mmu-miR-329-3p	Heg1
7:37567814|37569991	mmu-miR-329-5p	Fscn1
5:89057949|89199816	mmu-miR-330-3p	Tbl1xr1
10:75230682|75267589	mmu-miR-330-3p	Tbl1xr1
11:57490110|57514291	mmu-miR-330-3p	Tbl1xr1
11:83987913|84009550	mmu-miR-330-3p	Tbl1xr1
5:89057949|89199816	mmu-miR-330-3p	Vangl2
10:75230682|75267589	mmu-miR-330-3p	Vangl2
11:57490110|57514291	mmu-miR-330-3p	Vangl2
11:83987913|84009550	mmu-miR-330-3p	Vangl2
5:89057949|89199816	mmu-miR-330-3p	Heg1
10:75230682|75267589	mmu-miR-330-3p	Heg1
11:57490110|57514291	mmu-miR-330-3p	Heg1
11:83987913|84009550	mmu-miR-330-3p	Heg1
5:89057949|89199816	mmu-miR-330-3p	Runx2
10:75230682|75267589	mmu-miR-330-3p	Runx2
11:57490110|57514291	mmu-miR-330-3p	Runx2
11:83987913|84009550	mmu-miR-330-3p	Runx2
5:89057949|89199816	mmu-miR-330-3p	Vangl2
10:75230682|75267589	mmu-miR-330-3p	Vangl2
11:57490110|57514291	mmu-miR-330-3p	Vangl2
11:83987913|84009550	mmu-miR-330-3p	Vangl2
7:37567814|37569991	mmu-miR-330-5p	Nol9
11:57490110|57514291	mmu-miR-330-5p	Nol9
10:80712112|80715179	mmu-miR-330-5p	Nol9
5:89057949|89199816	mmu-miR-330-5p	Nol9
9:108533587|108534618	mmu-miR-330-5p	Nol9
7:37567814|37569991	mmu-miR-330-5p	Gm42878
11:57490110|57514291	mmu-miR-330-5p	Gm42878
10:80712112|80715179	mmu-miR-330-5p	Gm42878
5:89057949|89199816	mmu-miR-330-5p	Gm42878
9:108533587|108534618	mmu-miR-330-5p	Gm42878
11:57490110|57514291	mmu-miR-331-3p	Tbl1xr1
7:37567814|37569991	mmu-miR-331-3p	Tbl1xr1
5:89057949|89199816	mmu-miR-331-3p	Tbl1xr1
11:57490110|57514291	mmu-miR-331-3p	Kmt2d
7:37567814|37569991	mmu-miR-331-3p	Kmt2d
5:89057949|89199816	mmu-miR-331-3p	Kmt2d
6:149325405|149331506	mmu-miR-338-3p	Gm42878
5:89057949|89199816	mmu-miR-338-3p	Gm42878
5:89057949|89199816	mmu-miR-339-5p	Tyw1
11:57490110|57514291	mmu-miR-339-5p	Tyw1
5:89057949|89199816	mmu-miR-339-5p	Zmym5
11:57490110|57514291	mmu-miR-339-5p	Zmym5
5:89057949|89199816	mmu-miR-342-3p	Heg1
11:57490110|57514291	mmu-miR-342-3p	Heg1
5:89057949|89199816	mmu-miR-342-3p	Tbl1xr1
11:57490110|57514291	mmu-miR-342-3p	Tbl1xr1
5:89057949|89199816	mmu-miR-342-3p	Kmt2d
11:57490110|57514291	mmu-miR-342-3p	Kmt2d
5:89057949|89199816	mmu-miR-343	Tbl1xr1
11:57490110|57514291	mmu-miR-343	Tbl1xr1
5:89057949|89199816	mmu-miR-344-5p	Heg1
10:75230682|75267589	mmu-miR-344-5p	Heg1
11:57490110|57514291	mmu-miR-344-5p	Heg1
5:89057949|89199816	mmu-miR-344-5p	Fscn1
10:75230682|75267589	mmu-miR-344-5p	Fscn1
11:57490110|57514291	mmu-miR-344-5p	Fscn1
5:89057949|89199816	mmu-miR-344c-5p	Fscn1
10:75230682|75267589	mmu-miR-344d-3-5p	Fscn1
11:57490110|57514291	mmu-miR-344d-3-5p	Fscn1
10:75230682|75267589	mmu-miR-344g-5p	Fscn1
5:89057949|89199816	mmu-miR-344i	Gm42878
9:90094355|90107302	mmu-miR-346-3p	Vangl2
11:57490110|57514291	mmu-miR-346-3p	Vangl2
10:75230682|75267589	mmu-miR-346-3p	Vangl2
5:89057949|89199816	mmu-miR-346-3p	Vangl2
10:80712112|80715179	mmu-miR-346-3p	Vangl2
9:90094355|90107302	mmu-miR-346-3p	Fscn1
11:57490110|57514291	mmu-miR-346-3p	Fscn1
10:75230682|75267589	mmu-miR-346-3p	Fscn1
5:89057949|89199816	mmu-miR-346-3p	Fscn1
10:80712112|80715179	mmu-miR-346-3p	Fscn1
9:90094355|90107302	mmu-miR-346-3p	Tyw1
11:57490110|57514291	mmu-miR-346-3p	Tyw1
10:75230682|75267589	mmu-miR-346-3p	Tyw1
5:89057949|89199816	mmu-miR-346-3p	Tyw1
10:80712112|80715179	mmu-miR-346-3p	Tyw1
9:90094355|90107302	mmu-miR-346-3p	Vangl2
11:57490110|57514291	mmu-miR-346-3p	Vangl2
10:75230682|75267589	mmu-miR-346-3p	Vangl2
5:89057949|89199816	mmu-miR-346-3p	Vangl2
10:80712112|80715179	mmu-miR-346-3p	Vangl2
9:90094355|90107302	mmu-miR-346-3p	Kmt2d
11:57490110|57514291	mmu-miR-346-3p	Kmt2d
10:75230682|75267589	mmu-miR-346-3p	Kmt2d
5:89057949|89199816	mmu-miR-346-3p	Kmt2d
10:80712112|80715179	mmu-miR-346-3p	Kmt2d
11:57490110|57514291	mmu-miR-346-5p	Kmt2d
5:89057949|89199816	mmu-miR-346-5p	Kmt2d
5:89057949|89199816	mmu-miR-3470b	Heg1
10:75230682|75267589	mmu-miR-3470b	Heg1
11:57490110|57514291	mmu-miR-3470b	Heg1
7:37567814|37569991	mmu-miR-3470b	Heg1
5:89057949|89199816	mmu-miR-3470b	Zmym5
10:75230682|75267589	mmu-miR-3470b	Zmym5
11:57490110|57514291	mmu-miR-3470b	Zmym5
7:37567814|37569991	mmu-miR-3470b	Zmym5
5:89057949|89199816	mmu-miR-3472	Tbl1xr1
9:90094355|90107302	mmu-miR-3473a	Tyw1
5:89057949|89199816	mmu-miR-3473a	Tyw1
11:57490110|57514291	mmu-miR-3473a	Tyw1
9:90094355|90107302	mmu-miR-3473b	Kmt2d
5:89057949|89199816	mmu-miR-3473b	Kmt2d
11:57490110|57514291	mmu-miR-3473b	Kmt2d
9:90094355|90107302	mmu-miR-3473b	Tyw1
5:89057949|89199816	mmu-miR-3473b	Tyw1
11:57490110|57514291	mmu-miR-3473b	Tyw1
9:90094355|90107302	mmu-miR-3473b	Heg1
5:89057949|89199816	mmu-miR-3473b	Heg1
11:57490110|57514291	mmu-miR-3473b	Heg1
9:90094355|90107302	mmu-miR-3473b	Nol9
5:89057949|89199816	mmu-miR-3473b	Nol9
11:57490110|57514291	mmu-miR-3473b	Nol9
9:90094355|90107302	mmu-miR-3473b	Runx2
5:89057949|89199816	mmu-miR-3473b	Runx2
11:57490110|57514291	mmu-miR-3473b	Runx2
9:90094355|90107302	mmu-miR-3473b	Gm42878
5:89057949|89199816	mmu-miR-3473b	Gm42878
11:57490110|57514291	mmu-miR-3473b	Gm42878
11:57490110|57514291	mmu-miR-3473c	Vangl2
5:89057949|89199816	mmu-miR-3473c	Vangl2
5:23524148|23565265	mmu-miR-3473c	Vangl2
11:57490110|57514291	mmu-miR-3473c	Vangl2
5:89057949|89199816	mmu-miR-3473c	Vangl2
5:23524148|23565265	mmu-miR-3473c	Vangl2
11:57490110|57514291	mmu-miR-3473c	Nol9
5:89057949|89199816	mmu-miR-3473c	Nol9
5:23524148|23565265	mmu-miR-3473c	Nol9
5:89057949|89199816	mmu-miR-3473d	Gm42878
10:75230682|75267589	mmu-miR-3473d	Gm42878
11:57490110|57514291	mmu-miR-3473d	Gm42878
6:149325405|149331506	mmu-miR-3473d	Gm42878
5:89057949|89199816	mmu-miR-3473d	Nol9
10:75230682|75267589	mmu-miR-3473d	Nol9
11:57490110|57514291	mmu-miR-3473d	Nol9
6:149325405|149331506	mmu-miR-3473d	Nol9
5:89057949|89199816	mmu-miR-3473d	Tyw1
10:75230682|75267589	mmu-miR-3473d	Tyw1
11:57490110|57514291	mmu-miR-3473d	Tyw1
6:149325405|149331506	mmu-miR-3473d	Tyw1
11:57490110|57514291	mmu-miR-3473e	Runx2
5:89057949|89199816	mmu-miR-3473e	Runx2
9:90094355|90107302	mmu-miR-3473e	Runx2
11:57490110|57514291	mmu-miR-3473e	Gm42878
5:89057949|89199816	mmu-miR-3473e	Gm42878
9:90094355|90107302	mmu-miR-3473e	Gm42878
11:57490110|57514291	mmu-miR-3473e	Tyw1
5:89057949|89199816	mmu-miR-3473e	Tyw1
9:90094355|90107302	mmu-miR-3473e	Tyw1
11:57490110|57514291	mmu-miR-3473e	Kmt2d
5:89057949|89199816	mmu-miR-3473e	Kmt2d
9:90094355|90107302	mmu-miR-3473e	Kmt2d
11:57490110|57514291	mmu-miR-3473e	Nol9
5:89057949|89199816	mmu-miR-3473e	Nol9
9:90094355|90107302	mmu-miR-3473e	Nol9
11:57490110|57514291	mmu-miR-3473e	Heg1
5:89057949|89199816	mmu-miR-3473e	Heg1
9:90094355|90107302	mmu-miR-3473e	Heg1
11:57490110|57514291	mmu-miR-3473g	Gm42878
5:89057949|89199816	mmu-miR-3473g	Gm42878
5:89057949|89199816	mmu-miR-3473h-5p	Vangl2
9:90094355|90107302	mmu-miR-3473h-5p	Vangl2
11:83987913|84009550	mmu-miR-3473h-5p	Vangl2
10:75230682|75267589	mmu-miR-3473h-5p	Vangl2
9:108533587|108534618	mmu-miR-3473h-5p	Vangl2
5:89057949|89199816	mmu-miR-3473h-5p	Vangl2
9:90094355|90107302	mmu-miR-3473h-5p	Vangl2
11:83987913|84009550	mmu-miR-3473h-5p	Vangl2
10:75230682|75267589	mmu-miR-3473h-5p	Vangl2
9:108533587|108534618	mmu-miR-3473h-5p	Vangl2
5:89057949|89199816	mmu-miR-3473h-5p	Heg1
9:90094355|90107302	mmu-miR-3473h-5p	Heg1
11:83987913|84009550	mmu-miR-3473h-5p	Heg1
10:75230682|75267589	mmu-miR-3473h-5p	Heg1
9:108533587|108534618	mmu-miR-3473h-5p	Heg1
5:89057949|89199816	mmu-miR-3473h-5p	Kmt2d
9:90094355|90107302	mmu-miR-3473h-5p	Kmt2d
11:83987913|84009550	mmu-miR-3473h-5p	Kmt2d
10:75230682|75267589	mmu-miR-3473h-5p	Kmt2d
9:108533587|108534618	mmu-miR-3473h-5p	Kmt2d
5:89057949|89199816	mmu-miR-3474	Nol9
7:37567814|37569991	mmu-miR-3474	Nol9
9:90094355|90107302	mmu-miR-3474	Nol9
11:83987913|84009550	mmu-miR-3474	Nol9
5:89057949|89199816	mmu-miR-3475-3p	Runx2
11:57490110|57514291	mmu-miR-3475-3p	Runx2
5:89057949|89199816	mmu-miR-3475-3p	Nol9
11:57490110|57514291	mmu-miR-3475-3p	Nol9
5:89057949|89199816	mmu-miR-3475-3p	Kmt2d
11:57490110|57514291	mmu-miR-3475-3p	Kmt2d
5:89057949|89199816	mmu-miR-3475-3p	Gm42878
11:57490110|57514291	mmu-miR-3475-3p	Gm42878
5:89057949|89199816	mmu-miR-34a-5p	Tbl1xr1
5:23524148|23565265	mmu-miR-34a-5p	Tbl1xr1
11:57490110|57514291	mmu-miR-34a-5p	Tbl1xr1
5:89057949|89199816	mmu-miR-34b-5p	Tbl1xr1
5:89057949|89199816	mmu-miR-34c-5p	Tbl1xr1
5:89057949|89199816	mmu-miR-351-3p	Nol9
11:83987913|84009550	mmu-miR-351-5p	Vangl2
5:89057949|89199816	mmu-miR-351-5p	Vangl2
11:57490110|57514291	mmu-miR-351-5p	Vangl2
11:83987913|84009550	mmu-miR-351-5p	Vangl2
5:89057949|89199816	mmu-miR-351-5p	Vangl2
11:57490110|57514291	mmu-miR-351-5p	Vangl2
11:83987913|84009550	mmu-miR-351-5p	Fscn1
5:89057949|89199816	mmu-miR-351-5p	Fscn1
11:57490110|57514291	mmu-miR-351-5p	Fscn1
5:89057949|89199816	mmu-miR-3544-3p	Kmt2d
6:149325405|149331506	mmu-miR-3544-3p	Kmt2d
7:37567814|37569991	mmu-miR-3544-3p	Kmt2d
11:57490110|57514291	mmu-miR-3544-3p	Kmt2d
5:89057949|89199816	mmu-miR-3544-3p	Tbl1xr1
6:149325405|149331506	mmu-miR-3544-3p	Tbl1xr1
7:37567814|37569991	mmu-miR-3544-3p	Tbl1xr1
11:57490110|57514291	mmu-miR-3544-3p	Tbl1xr1
7:37567814|37569991	mmu-miR-3544-5p	Nol9
5:89057949|89199816	mmu-miR-3544-5p	Nol9
11:57490110|57514291	mmu-miR-3544-5p	Nol9
7:37567814|37569991	mmu-miR-3544-5p	Tyw1
5:89057949|89199816	mmu-miR-3544-5p	Tyw1
11:57490110|57514291	mmu-miR-3544-5p	Tyw1
9:90094355|90107302	mmu-miR-3547-5p	Tyw1
11:83987913|84009550	mmu-miR-3547-5p	Tyw1
5:89057949|89199816	mmu-miR-3547-5p	Tyw1
11:57490110|57514291	mmu-miR-3547-5p	Tyw1
7:37567814|37569991	mmu-miR-3547-5p	Tyw1
9:90094355|90107302	mmu-miR-3547-5p	Fscn1
11:83987913|84009550	mmu-miR-3547-5p	Fscn1
5:89057949|89199816	mmu-miR-3547-5p	Fscn1
11:57490110|57514291	mmu-miR-3547-5p	Fscn1
7:37567814|37569991	mmu-miR-3547-5p	Fscn1
5:89057949|89199816	mmu-miR-3552	Tbl1xr1
7:37567814|37569991	mmu-miR-3552	Tbl1xr1
11:57490110|57514291	mmu-miR-3552	Tbl1xr1
5:89057949|89199816	mmu-miR-3569-3p	Fscn1
11:57490110|57514291	mmu-miR-3569-3p	Fscn1
5:89057949|89199816	mmu-miR-3572-5p	Nol9
11:57490110|57514291	mmu-miR-3572-5p	Nol9
5:89057949|89199816	mmu-miR-361-3p	Heg1
11:57490110|57514291	mmu-miR-361-3p	Heg1
5:89057949|89199816	mmu-miR-362-3p	Gm42878
11:57490110|57514291	mmu-miR-362-3p	Gm42878
11:57490110|57514291	mmu-miR-3620-3p	Heg1
5:89057949|89199816	mmu-miR-3620-3p	Heg1
11:57490110|57514291	mmu-miR-3620-3p	Nol9
5:89057949|89199816	mmu-miR-3620-3p	Nol9
11:57490110|57514291	mmu-miR-3620-3p	Tyw1
5:89057949|89199816	mmu-miR-3620-3p	Tyw1
5:89057949|89199816	mmu-miR-3620-5p	Fscn1
11:57490110|57514291	mmu-miR-3620-5p	Fscn1
7:37567814|37569991	mmu-miR-370-3p	Zmym5
9:108533587|108534618	mmu-miR-370-3p	Zmym5
6:149325405|149331506	mmu-miR-370-3p	Zmym5
11:57490110|57514291	mmu-miR-370-3p	Zmym5
5:23524148|23565265	mmu-miR-370-3p	Zmym5
5:89057949|89199816	mmu-miR-370-3p	Zmym5
7:37567814|37569991	mmu-miR-370-3p	Fscn1
9:108533587|108534618	mmu-miR-370-3p	Fscn1
6:149325405|149331506	mmu-miR-370-3p	Fscn1
11:57490110|57514291	mmu-miR-370-3p	Fscn1
5:23524148|23565265	mmu-miR-370-3p	Fscn1
5:89057949|89199816	mmu-miR-370-3p	Fscn1
7:37567814|37569991	mmu-miR-370-3p	Nol9
9:108533587|108534618	mmu-miR-370-3p	Nol9
6:149325405|149331506	mmu-miR-370-3p	Nol9
11:57490110|57514291	mmu-miR-370-3p	Nol9
5:23524148|23565265	mmu-miR-370-3p	Nol9
5:89057949|89199816	mmu-miR-370-3p	Nol9
7:37567814|37569991	mmu-miR-370-3p	Heg1
9:108533587|108534618	mmu-miR-370-3p	Heg1
6:149325405|149331506	mmu-miR-370-3p	Heg1
11:57490110|57514291	mmu-miR-370-3p	Heg1
5:23524148|23565265	mmu-miR-370-3p	Heg1
5:89057949|89199816	mmu-miR-370-3p	Heg1
11:57490110|57514291	mmu-miR-370-5p	Heg1
5:89057949|89199816	mmu-miR-370-5p	Heg1
11:57490110|57514291	mmu-miR-378a-3p	Zmym5
5:89057949|89199816	mmu-miR-378a-3p	Zmym5
11:57490110|57514291	mmu-miR-378a-3p	Tyw1
5:89057949|89199816	mmu-miR-378a-3p	Tyw1
11:57490110|57514291	mmu-miR-378a-3p	Tbl1xr1
5:89057949|89199816	mmu-miR-378a-3p	Tbl1xr1
11:57490110|57514291	mmu-miR-378a-3p	Gm42878
5:89057949|89199816	mmu-miR-378a-3p	Gm42878
5:89057949|89199816	mmu-miR-378a-5p	Heg1
10:75230682|75267589	mmu-miR-378a-5p	Heg1
11:57490110|57514291	mmu-miR-378a-5p	Heg1
5:89057949|89199816	mmu-miR-378c	Tbl1xr1
11:57490110|57514291	mmu-miR-378c	Tbl1xr1
5:89057949|89199816	mmu-miR-378c	Gm42878
11:57490110|57514291	mmu-miR-378c	Gm42878
5:89057949|89199816	mmu-miR-378c	Tyw1
11:57490110|57514291	mmu-miR-378c	Tyw1
9:108533587|108534618	mmu-miR-378d	Zmym5
11:57490110|57514291	mmu-miR-378d	Zmym5
5:89057949|89199816	mmu-miR-378d	Zmym5
9:108533587|108534618	mmu-miR-378d	Tyw1
11:57490110|57514291	mmu-miR-378d	Tyw1
5:89057949|89199816	mmu-miR-378d	Tyw1
9:108533587|108534618	mmu-miR-378d	Runx2
11:57490110|57514291	mmu-miR-378d	Runx2
5:89057949|89199816	mmu-miR-378d	Runx2
9:108533587|108534618	mmu-miR-378d	Fscn1
11:57490110|57514291	mmu-miR-378d	Fscn1
5:89057949|89199816	mmu-miR-378d	Fscn1
5:89057949|89199816	mmu-miR-379-5p	Heg1
5:89057949|89199816	mmu-miR-383-3p	Nol9
11:57490110|57514291	mmu-miR-3961	Heg1
5:89057949|89199816	mmu-miR-3961	Heg1
7:37567814|37569991	mmu-miR-3966	Runx2
9:108533587|108534618	mmu-miR-3966	Runx2
7:37567814|37569991	mmu-miR-3966	Tyw1
9:108533587|108534618	mmu-miR-3966	Tyw1
7:37567814|37569991	mmu-miR-3966	Heg1
9:108533587|108534618	mmu-miR-3966	Heg1
5:89057949|89199816	mmu-miR-3967	Gm42878
5:89057949|89199816	mmu-miR-3971	Vangl2
11:57490110|57514291	mmu-miR-3971	Vangl2
5:89057949|89199816	mmu-miR-3971	Tbl1xr1
11:57490110|57514291	mmu-miR-3971	Tbl1xr1
5:89057949|89199816	mmu-miR-3971	Kmt2d
11:57490110|57514291	mmu-miR-3971	Kmt2d
5:89057949|89199816	mmu-miR-3971	Vangl2
11:57490110|57514291	mmu-miR-3971	Vangl2
11:83987913|84009550	mmu-miR-423-5p	Fscn1
5:89057949|89199816	mmu-miR-423-5p	Fscn1
10:75230682|75267589	mmu-miR-423-5p	Fscn1
11:83987913|84009550	mmu-miR-423-5p	Nol9
5:89057949|89199816	mmu-miR-423-5p	Nol9
10:75230682|75267589	mmu-miR-423-5p	Nol9
11:83987913|84009550	mmu-miR-423-5p	Gm42878
5:89057949|89199816	mmu-miR-423-5p	Gm42878
10:75230682|75267589	mmu-miR-423-5p	Gm42878
11:57490110|57514291	mmu-miR-425-3p	Gm42878
11:57490110|57514291	mmu-miR-432	Heg1
5:89057949|89199816	mmu-miR-432	Heg1
10:75230682|75267589	mmu-miR-432	Heg1
11:57490110|57514291	mmu-miR-432	Zmym5
5:89057949|89199816	mmu-miR-432	Zmym5
10:75230682|75267589	mmu-miR-432	Zmym5
11:57490110|57514291	mmu-miR-432	Tyw1
5:89057949|89199816	mmu-miR-432	Tyw1
10:75230682|75267589	mmu-miR-432	Tyw1
11:57490110|57514291	mmu-miR-432	Runx2
5:89057949|89199816	mmu-miR-432	Runx2
10:75230682|75267589	mmu-miR-432	Runx2
11:57490110|57514291	mmu-miR-433-3p	Heg1
10:80712112|80715179	mmu-miR-433-3p	Heg1
11:57490110|57514291	mmu-miR-449a-5p	Tbl1xr1
5:89057949|89199816	mmu-miR-449a-5p	Tbl1xr1
11:57490110|57514291	mmu-miR-449b	Tbl1xr1
5:89057949|89199816	mmu-miR-449b	Tbl1xr1
5:89057949|89199816	mmu-miR-449c-5p	Tbl1xr1
11:57490110|57514291	mmu-miR-449c-5p	Tbl1xr1
5:89057949|89199816	mmu-miR-453	Heg1
5:89057949|89199816	mmu-miR-455-3p	Heg1
9:90094355|90107302	mmu-miR-465d-3p	Zmym5
5:89057949|89199816	mmu-miR-465d-3p	Zmym5
5:89057949|89199816	mmu-miR-466d-5p	Vangl2
11:57490110|57514291	mmu-miR-466d-5p	Vangl2
5:89057949|89199816	mmu-miR-466d-5p	Vangl2
11:57490110|57514291	mmu-miR-466d-5p	Vangl2
5:89057949|89199816	mmu-miR-466f	Vangl2
11:57490110|57514291	mmu-miR-466f	Vangl2
5:89057949|89199816	mmu-miR-466f	Vangl2
11:57490110|57514291	mmu-miR-466f	Vangl2
5:89057949|89199816	mmu-miR-466f-3p	Tbl1xr1
11:57490110|57514291	mmu-miR-466f-3p	Tbl1xr1
11:57490110|57514291	mmu-miR-466f-5p	Runx2
5:89057949|89199816	mmu-miR-466i-3p	Tbl1xr1
11:57490110|57514291	mmu-miR-466i-3p	Tbl1xr1
5:89057949|89199816	mmu-miR-466i-3p	Zmym5
11:57490110|57514291	mmu-miR-466i-3p	Zmym5
5:89057949|89199816	mmu-miR-466i-3p	Tyw1
11:57490110|57514291	mmu-miR-466i-3p	Tyw1
11:57490110|57514291	mmu-miR-466i-5p	Vangl2
5:89057949|89199816	mmu-miR-466i-5p	Vangl2
11:57490110|57514291	mmu-miR-466i-5p	Vangl2
5:89057949|89199816	mmu-miR-466i-5p	Vangl2
11:57490110|57514291	mmu-miR-466k	Vangl2
5:89057949|89199816	mmu-miR-466k	Vangl2
11:57490110|57514291	mmu-miR-466k	Vangl2
5:89057949|89199816	mmu-miR-466k	Vangl2
5:89057949|89199816	mmu-miR-467a-3p	Zmym5
5:89057949|89199816	mmu-miR-468-3p	Tbl1xr1
10:75230682|75267589	mmu-miR-483-3p	Heg1
5:89057949|89199816	mmu-miR-483-3p	Heg1
11:57490110|57514291	mmu-miR-483-3p	Heg1
10:75230682|75267589	mmu-miR-483-3p	Vangl2
5:89057949|89199816	mmu-miR-483-3p	Vangl2
11:57490110|57514291	mmu-miR-483-3p	Vangl2
10:75230682|75267589	mmu-miR-483-3p	Vangl2
5:89057949|89199816	mmu-miR-483-3p	Vangl2
11:57490110|57514291	mmu-miR-483-3p	Vangl2
11:57490110|57514291	mmu-miR-486a-3p	Kmt2d
5:89057949|89199816	mmu-miR-486a-3p	Kmt2d
10:80712112|80715179	mmu-miR-486a-3p	Kmt2d
5:89057949|89199816	mmu-miR-486b-3p	Kmt2d
11:57490110|57514291	mmu-miR-486b-3p	Kmt2d
10:80712112|80715179	mmu-miR-486b-3p	Kmt2d
5:89057949|89199816	mmu-miR-490-5p	Vangl2
5:89057949|89199816	mmu-miR-490-5p	Vangl2
5:89057949|89199816	mmu-miR-491-5p	Nol9
9:108533587|108534618	mmu-miR-491-5p	Nol9
5:89057949|89199816	mmu-miR-494-5p	Kmt2d
10:75230682|75267589	mmu-miR-494-5p	Kmt2d
5:89057949|89199816	mmu-miR-496a-5p	Heg1
11:83987913|84009550	mmu-miR-496a-5p	Heg1
5:89057949|89199816	mmu-miR-497a-5p	Tbl1xr1
10:80712112|80715179	mmu-miR-497a-5p	Tbl1xr1
5:89057949|89199816	mmu-miR-497a-5p	Kmt2d
10:80712112|80715179	mmu-miR-497a-5p	Kmt2d
6:149325405|149331506	mmu-miR-497b	Vangl2
11:57490110|57514291	mmu-miR-497b	Vangl2
9:90094355|90107302	mmu-miR-497b	Vangl2
10:80712112|80715179	mmu-miR-497b	Vangl2
5:89057949|89199816	mmu-miR-497b	Vangl2
6:149325405|149331506	mmu-miR-497b	Nol9
11:57490110|57514291	mmu-miR-497b	Nol9
9:90094355|90107302	mmu-miR-497b	Nol9
10:80712112|80715179	mmu-miR-497b	Nol9
5:89057949|89199816	mmu-miR-497b	Nol9
6:149325405|149331506	mmu-miR-497b	Vangl2
11:57490110|57514291	mmu-miR-497b	Vangl2
9:90094355|90107302	mmu-miR-497b	Vangl2
10:80712112|80715179	mmu-miR-497b	Vangl2
5:89057949|89199816	mmu-miR-497b	Vangl2
6:149325405|149331506	mmu-miR-497b	Tyw1
11:57490110|57514291	mmu-miR-497b	Tyw1
9:90094355|90107302	mmu-miR-497b	Tyw1
10:80712112|80715179	mmu-miR-497b	Tyw1
5:89057949|89199816	mmu-miR-497b	Tyw1
5:89057949|89199816	mmu-miR-500-3p	Heg1
5:89057949|89199816	mmu-miR-501-3p	Heg1
10:80712112|80715179	mmu-miR-504-3p	Nol9
11:57490110|57514291	mmu-miR-504-3p	Nol9
5:89057949|89199816	mmu-miR-504-3p	Nol9
10:80712112|80715179	mmu-miR-504-3p	Vangl2
11:57490110|57514291	mmu-miR-504-3p	Vangl2
5:89057949|89199816	mmu-miR-504-3p	Vangl2
10:80712112|80715179	mmu-miR-504-3p	Kmt2d
11:57490110|57514291	mmu-miR-504-3p	Kmt2d
5:89057949|89199816	mmu-miR-504-3p	Kmt2d
10:80712112|80715179	mmu-miR-504-3p	Vangl2
11:57490110|57514291	mmu-miR-504-3p	Vangl2
5:89057949|89199816	mmu-miR-504-3p	Vangl2
5:89057949|89199816	mmu-miR-505-5p	Tbl1xr1
11:57490110|57514291	mmu-miR-505-5p	Tbl1xr1
7:37567814|37569991	mmu-miR-505-5p	Tbl1xr1
5:89057949|89199816	mmu-miR-5107-5p	Tbl1xr1
9:108533587|108534618	mmu-miR-5107-5p	Tbl1xr1
7:37567814|37569991	mmu-miR-5107-5p	Tbl1xr1
5:89057949|89199816	mmu-miR-5107-5p	Kmt2d
9:108533587|108534618	mmu-miR-5107-5p	Kmt2d
7:37567814|37569991	mmu-miR-5107-5p	Kmt2d
5:89057949|89199816	mmu-miR-5107-5p	Heg1
9:108533587|108534618	mmu-miR-5107-5p	Heg1
7:37567814|37569991	mmu-miR-5107-5p	Heg1
5:89057949|89199816	mmu-miR-5107-5p	Tyw1
9:108533587|108534618	mmu-miR-5107-5p	Tyw1
7:37567814|37569991	mmu-miR-5107-5p	Tyw1
5:23524148|23565265	mmu-miR-5110	Kmt2d
10:75230682|75267589	mmu-miR-5110	Kmt2d
11:57490110|57514291	mmu-miR-5110	Kmt2d
5:89057949|89199816	mmu-miR-5110	Kmt2d
5:23524148|23565265	mmu-miR-5110	Tyw1
10:75230682|75267589	mmu-miR-5110	Tyw1
11:57490110|57514291	mmu-miR-5110	Tyw1
5:89057949|89199816	mmu-miR-5110	Tyw1
11:57490110|57514291	mmu-miR-5112	Zmym5
5:89057949|89199816	mmu-miR-5112	Zmym5
11:57490110|57514291	mmu-miR-5112	Tyw1
5:89057949|89199816	mmu-miR-5112	Tyw1
5:89057949|89199816	mmu-miR-5113	Vangl2
11:57490110|57514291	mmu-miR-5113	Vangl2
5:89057949|89199816	mmu-miR-5113	Vangl2
11:57490110|57514291	mmu-miR-5113	Vangl2
5:89057949|89199816	mmu-miR-5113	Tyw1
11:57490110|57514291	mmu-miR-5113	Tyw1
5:89057949|89199816	mmu-miR-5113	Kmt2d
11:57490110|57514291	mmu-miR-5113	Kmt2d
6:149325405|149331506	mmu-miR-5114	Tyw1
11:57490110|57514291	mmu-miR-5114	Tyw1
5:89057949|89199816	mmu-miR-5114	Tyw1
10:75230682|75267589	mmu-miR-5114	Tyw1
6:149325405|149331506	mmu-miR-5114	Zmym5
11:57490110|57514291	mmu-miR-5114	Zmym5
5:89057949|89199816	mmu-miR-5114	Zmym5
10:75230682|75267589	mmu-miR-5114	Zmym5
5:89057949|89199816	mmu-miR-5120	Gm42878
11:57490110|57514291	mmu-miR-5120	Gm42878
7:37567814|37569991	mmu-miR-5120	Gm42878
5:89057949|89199816	mmu-miR-5120	Heg1
11:57490110|57514291	mmu-miR-5120	Heg1
7:37567814|37569991	mmu-miR-5120	Heg1
11:57490110|57514291	mmu-miR-5125	Zmym5
7:37567814|37569991	mmu-miR-5125	Zmym5
5:89057949|89199816	mmu-miR-5125	Zmym5
11:57490110|57514291	mmu-miR-5125	Kmt2d
7:37567814|37569991	mmu-miR-5125	Kmt2d
5:89057949|89199816	mmu-miR-5125	Kmt2d
11:57490110|57514291	mmu-miR-5125	Nol9
7:37567814|37569991	mmu-miR-5125	Nol9
5:89057949|89199816	mmu-miR-5125	Nol9
11:57490110|57514291	mmu-miR-5128	Runx2
11:57490110|57514291	mmu-miR-5128	Kmt2d
11:57490110|57514291	mmu-miR-5129-5p	Kmt2d
5:89057949|89199816	mmu-miR-5129-5p	Kmt2d
11:57490110|57514291	mmu-miR-5129-5p	Heg1
5:89057949|89199816	mmu-miR-5129-5p	Heg1
9:90094355|90107302	mmu-miR-5133	Gm42878
11:57490110|57514291	mmu-miR-5133	Gm42878
5:89057949|89199816	mmu-miR-5133	Gm42878
5:89057949|89199816	mmu-miR-5134-5p	Vangl2
5:89057949|89199816	mmu-miR-5134-5p	Vangl2
11:83987913|84009550	mmu-miR-532-3p	Tyw1
11:57490110|57514291	mmu-miR-532-3p	Tyw1
5:89057949|89199816	mmu-miR-532-3p	Tyw1
11:83987913|84009550	mmu-miR-532-3p	Runx2
11:57490110|57514291	mmu-miR-532-3p	Runx2
5:89057949|89199816	mmu-miR-532-3p	Runx2
11:83987913|84009550	mmu-miR-532-3p	Heg1
11:57490110|57514291	mmu-miR-532-3p	Heg1
5:89057949|89199816	mmu-miR-532-3p	Heg1
11:83987913|84009550	mmu-miR-532-3p	Vangl2
11:57490110|57514291	mmu-miR-532-3p	Vangl2
5:89057949|89199816	mmu-miR-532-3p	Vangl2
11:83987913|84009550	mmu-miR-532-3p	Vangl2
11:57490110|57514291	mmu-miR-532-3p	Vangl2
5:89057949|89199816	mmu-miR-532-3p	Vangl2
5:89057949|89199816	mmu-miR-540-5p	Tbl1xr1
9:108533587|108534618	mmu-miR-540-5p	Tbl1xr1
11:57490110|57514291	mmu-miR-540-5p	Tbl1xr1
5:89057949|89199816	mmu-miR-540-5p	Vangl2
9:108533587|108534618	mmu-miR-540-5p	Vangl2
11:57490110|57514291	mmu-miR-540-5p	Vangl2
5:89057949|89199816	mmu-miR-540-5p	Vangl2
9:108533587|108534618	mmu-miR-540-5p	Vangl2
11:57490110|57514291	mmu-miR-540-5p	Vangl2
5:89057949|89199816	mmu-miR-5615-3p	Tyw1
5:89057949|89199816	mmu-miR-5617-5p	Tbl1xr1
11:57490110|57514291	mmu-miR-5620-5p	Nol9
5:89057949|89199816	mmu-miR-5620-5p	Nol9
11:57490110|57514291	mmu-miR-5621-3p	Vangl2
5:89057949|89199816	mmu-miR-5621-3p	Vangl2
11:57490110|57514291	mmu-miR-5621-3p	Vangl2
5:89057949|89199816	mmu-miR-5621-3p	Vangl2
11:57490110|57514291	mmu-miR-5621-3p	Runx2
5:89057949|89199816	mmu-miR-5621-3p	Runx2
11:83987913|84009550	mmu-miR-5621-5p	Runx2
5:89057949|89199816	mmu-miR-5621-5p	Runx2
11:57490110|57514291	mmu-miR-5621-5p	Runx2
11:83987913|84009550	mmu-miR-5621-5p	Kmt2d
5:89057949|89199816	mmu-miR-5621-5p	Kmt2d
11:57490110|57514291	mmu-miR-5621-5p	Kmt2d
11:57490110|57514291	mmu-miR-5622-3p	Heg1
6:149325405|149331506	mmu-miR-5622-3p	Heg1
5:89057949|89199816	mmu-miR-5622-5p	Nol9
11:57490110|57514291	mmu-miR-5622-5p	Nol9
7:37567814|37569991	mmu-miR-5623-5p	Gm42878
11:57490110|57514291	mmu-miR-5623-5p	Gm42878
5:89057949|89199816	mmu-miR-5623-5p	Gm42878
10:80712112|80715179	mmu-miR-5623-5p	Gm42878
7:37567814|37569991	mmu-miR-5623-5p	Tbl1xr1
11:57490110|57514291	mmu-miR-5623-5p	Tbl1xr1
5:89057949|89199816	mmu-miR-5623-5p	Tbl1xr1
10:80712112|80715179	mmu-miR-5623-5p	Tbl1xr1
5:23524148|23565265	mmu-miR-5625-5p	Vangl2
5:89057949|89199816	mmu-miR-5625-5p	Vangl2
5:23524148|23565265	mmu-miR-5625-5p	Vangl2
5:89057949|89199816	mmu-miR-5625-5p	Vangl2
5:89057949|89199816	mmu-miR-5626-3p	Kmt2d
9:90094355|90107302	mmu-miR-5627-3p	Fscn1
11:57490110|57514291	mmu-miR-5627-3p	Fscn1
5:89057949|89199816	mmu-miR-5627-3p	Fscn1
11:83987913|84009550	mmu-miR-5627-3p	Fscn1
6:149325405|149331506	mmu-miR-5627-3p	Fscn1
9:90094355|90107302	mmu-miR-5627-3p	Kmt2d
11:57490110|57514291	mmu-miR-5627-3p	Kmt2d
5:89057949|89199816	mmu-miR-5627-3p	Kmt2d
11:83987913|84009550	mmu-miR-5627-3p	Kmt2d
6:149325405|149331506	mmu-miR-5627-3p	Kmt2d
9:90094355|90107302	mmu-miR-5627-3p	Tyw1
11:57490110|57514291	mmu-miR-5627-3p	Tyw1
5:89057949|89199816	mmu-miR-5627-3p	Tyw1
11:83987913|84009550	mmu-miR-5627-3p	Tyw1
6:149325405|149331506	mmu-miR-5627-3p	Tyw1
5:89057949|89199816	mmu-miR-5627-5p	Fscn1
6:149325405|149331506	mmu-miR-5627-5p	Fscn1
11:57490110|57514291	mmu-miR-5627-5p	Fscn1
5:89057949|89199816	mmu-miR-574-5p	Vangl2
11:57490110|57514291	mmu-miR-574-5p	Vangl2
5:89057949|89199816	mmu-miR-574-5p	Gm42878
11:57490110|57514291	mmu-miR-574-5p	Gm42878
5:89057949|89199816	mmu-miR-574-5p	Vangl2
11:57490110|57514291	mmu-miR-574-5p	Vangl2
5:23524148|23565265	mmu-miR-615-5p	Fscn1
5:89057949|89199816	mmu-miR-615-5p	Fscn1
11:57490110|57514291	mmu-miR-615-5p	Fscn1
5:23524148|23565265	mmu-miR-615-5p	Heg1
5:89057949|89199816	mmu-miR-615-5p	Heg1
11:57490110|57514291	mmu-miR-615-5p	Heg1
11:83987913|84009550	mmu-miR-6240	Heg1
5:89057949|89199816	mmu-miR-6240	Heg1
11:57490110|57514291	mmu-miR-6240	Heg1
11:83987913|84009550	mmu-miR-6240	Vangl2
5:89057949|89199816	mmu-miR-6240	Vangl2
11:57490110|57514291	mmu-miR-6240	Vangl2
11:83987913|84009550	mmu-miR-6240	Vangl2
5:89057949|89199816	mmu-miR-6240	Vangl2
11:57490110|57514291	mmu-miR-6240	Vangl2
11:83987913|84009550	mmu-miR-6240	Tbl1xr1
5:89057949|89199816	mmu-miR-6240	Tbl1xr1
11:57490110|57514291	mmu-miR-6240	Tbl1xr1
5:89057949|89199816	mmu-miR-6337	Tyw1
11:57490110|57514291	mmu-miR-6337	Tyw1
11:83987913|84009550	mmu-miR-6337	Tyw1
7:37567814|37569991	mmu-miR-6337	Tyw1
5:89057949|89199816	mmu-miR-6337	Nol9
11:57490110|57514291	mmu-miR-6337	Nol9
11:83987913|84009550	mmu-miR-6337	Nol9
7:37567814|37569991	mmu-miR-6337	Nol9
5:89057949|89199816	mmu-miR-6337	Kmt2d
11:57490110|57514291	mmu-miR-6337	Kmt2d
11:83987913|84009550	mmu-miR-6337	Kmt2d
7:37567814|37569991	mmu-miR-6337	Kmt2d
5:89057949|89199816	mmu-miR-6337	Heg1
11:57490110|57514291	mmu-miR-6337	Heg1
11:83987913|84009550	mmu-miR-6337	Heg1
7:37567814|37569991	mmu-miR-6337	Heg1
5:89057949|89199816	mmu-miR-6337	Zmym5
11:57490110|57514291	mmu-miR-6337	Zmym5
11:83987913|84009550	mmu-miR-6337	Zmym5
7:37567814|37569991	mmu-miR-6337	Zmym5
7:37567814|37569991	mmu-miR-6340	Vangl2
5:89057949|89199816	mmu-miR-6340	Vangl2
7:37567814|37569991	mmu-miR-6340	Vangl2
5:89057949|89199816	mmu-miR-6340	Vangl2
11:57490110|57514291	mmu-miR-6342	Kmt2d
5:89057949|89199816	mmu-miR-6342	Kmt2d
5:89057949|89199816	mmu-miR-6348	Runx2
5:89057949|89199816	mmu-miR-6352	Fscn1
5:89057949|89199816	mmu-miR-6352	Tyw1
5:89057949|89199816	mmu-miR-6353	Tbl1xr1
11:57490110|57514291	mmu-miR-6354	Heg1
7:37567814|37569991	mmu-miR-6354	Heg1
5:89057949|89199816	mmu-miR-6354	Heg1
11:57490110|57514291	mmu-miR-6354	Tyw1
7:37567814|37569991	mmu-miR-6354	Tyw1
5:89057949|89199816	mmu-miR-6354	Tyw1
11:57490110|57514291	mmu-miR-6354	Zmym5
7:37567814|37569991	mmu-miR-6354	Zmym5
5:89057949|89199816	mmu-miR-6354	Zmym5
11:57490110|57514291	mmu-miR-6354	Vangl2
7:37567814|37569991	mmu-miR-6354	Vangl2
5:89057949|89199816	mmu-miR-6354	Vangl2
11:57490110|57514291	mmu-miR-6354	Kmt2d
7:37567814|37569991	mmu-miR-6354	Kmt2d
5:89057949|89199816	mmu-miR-6354	Kmt2d
11:57490110|57514291	mmu-miR-6354	Vangl2
7:37567814|37569991	mmu-miR-6354	Vangl2
5:89057949|89199816	mmu-miR-6354	Vangl2
11:57490110|57514291	mmu-miR-6358	Heg1
11:57490110|57514291	mmu-miR-6358	Zmym5
11:57490110|57514291	mmu-miR-6361	Heg1
11:83987913|84009550	mmu-miR-6361	Heg1
7:37567814|37569991	mmu-miR-6361	Heg1
5:89057949|89199816	mmu-miR-6361	Heg1
9:90094355|90107302	mmu-miR-6361	Heg1
11:57490110|57514291	mmu-miR-6362	Kmt2d
5:89057949|89199816	mmu-miR-6362	Kmt2d
5:89057949|89199816	mmu-miR-6366	Tbl1xr1
11:57490110|57514291	mmu-miR-6366	Tbl1xr1
5:89057949|89199816	mmu-miR-6367	Vangl2
9:108533587|108534618	mmu-miR-6367	Vangl2
5:89057949|89199816	mmu-miR-6367	Fscn1
9:108533587|108534618	mmu-miR-6367	Fscn1
5:89057949|89199816	mmu-miR-6367	Vangl2
9:108533587|108534618	mmu-miR-6367	Vangl2
7:37567814|37569991	mmu-miR-6368	Tbl1xr1
9:90094355|90107302	mmu-miR-6368	Tbl1xr1
11:57490110|57514291	mmu-miR-6368	Tbl1xr1
11:83987913|84009550	mmu-miR-6368	Tbl1xr1
5:89057949|89199816	mmu-miR-6368	Tbl1xr1
7:37567814|37569991	mmu-miR-6368	Fscn1
9:90094355|90107302	mmu-miR-6368	Fscn1
11:57490110|57514291	mmu-miR-6368	Fscn1
11:83987913|84009550	mmu-miR-6368	Fscn1
5:89057949|89199816	mmu-miR-6368	Fscn1
5:89057949|89199816	mmu-miR-6369	Fscn1
7:37567814|37569991	mmu-miR-6369	Fscn1
11:57490110|57514291	mmu-miR-6369	Fscn1
6:149325405|149331506	mmu-miR-6369	Fscn1
9:90094355|90107302	mmu-miR-6369	Fscn1
11:83987913|84009550	mmu-miR-6369	Fscn1
5:89057949|89199816	mmu-miR-6369	Heg1
7:37567814|37569991	mmu-miR-6369	Heg1
11:57490110|57514291	mmu-miR-6369	Heg1
6:149325405|149331506	mmu-miR-6369	Heg1
9:90094355|90107302	mmu-miR-6369	Heg1
11:83987913|84009550	mmu-miR-6369	Heg1
11:57490110|57514291	mmu-miR-6372	Kmt2d
10:75230682|75267589	mmu-miR-6372	Kmt2d
5:89057949|89199816	mmu-miR-6372	Kmt2d
9:90094355|90107302	mmu-miR-6373	Vangl2
11:57490110|57514291	mmu-miR-6373	Vangl2
5:89057949|89199816	mmu-miR-6373	Vangl2
9:90094355|90107302	mmu-miR-6373	Vangl2
11:57490110|57514291	mmu-miR-6373	Vangl2
5:89057949|89199816	mmu-miR-6373	Vangl2
11:57490110|57514291	mmu-miR-6376	Zmym5
11:57490110|57514291	mmu-miR-6376	Gm42878
5:89057949|89199816	mmu-miR-6378	Gm42878
5:89057949|89199816	mmu-miR-6385	Gm42878
11:57490110|57514291	mmu-miR-6386	Tbl1xr1
5:89057949|89199816	mmu-miR-6386	Tbl1xr1
5:89057949|89199816	mmu-miR-6388	Nol9
11:57490110|57514291	mmu-miR-6388	Nol9
10:75230682|75267589	mmu-miR-6388	Nol9
5:89057949|89199816	mmu-miR-6388	Kmt2d
11:57490110|57514291	mmu-miR-6388	Kmt2d
10:75230682|75267589	mmu-miR-6388	Kmt2d
10:80712112|80715179	mmu-miR-6391	Vangl2
5:89057949|89199816	mmu-miR-6391	Vangl2
11:57490110|57514291	mmu-miR-6391	Vangl2
10:80712112|80715179	mmu-miR-6391	Vangl2
5:89057949|89199816	mmu-miR-6391	Vangl2
11:57490110|57514291	mmu-miR-6391	Vangl2
5:89057949|89199816	mmu-miR-6393	Heg1
6:149325405|149331506	mmu-miR-6393	Heg1
11:57490110|57514291	mmu-miR-6393	Heg1
5:89057949|89199816	mmu-miR-6393	Vangl2
6:149325405|149331506	mmu-miR-6393	Vangl2
11:57490110|57514291	mmu-miR-6393	Vangl2
5:89057949|89199816	mmu-miR-6393	Kmt2d
6:149325405|149331506	mmu-miR-6393	Kmt2d
11:57490110|57514291	mmu-miR-6393	Kmt2d
5:89057949|89199816	mmu-miR-6393	Vangl2
6:149325405|149331506	mmu-miR-6393	Vangl2
11:57490110|57514291	mmu-miR-6393	Vangl2
9:108533587|108534618	mmu-miR-6394	Vangl2
11:57490110|57514291	mmu-miR-6394	Vangl2
11:83987913|84009550	mmu-miR-6394	Vangl2
5:89057949|89199816	mmu-miR-6394	Vangl2
9:108533587|108534618	mmu-miR-6394	Vangl2
11:57490110|57514291	mmu-miR-6394	Vangl2
11:83987913|84009550	mmu-miR-6394	Vangl2
5:89057949|89199816	mmu-miR-6394	Vangl2
9:108533587|108534618	mmu-miR-6394	Fscn1
11:57490110|57514291	mmu-miR-6394	Fscn1
11:83987913|84009550	mmu-miR-6394	Fscn1
5:89057949|89199816	mmu-miR-6394	Fscn1
5:89057949|89199816	mmu-miR-6395	Heg1
7:37567814|37569991	mmu-miR-6395	Heg1
9:108533587|108534618	mmu-miR-6395	Heg1
5:89057949|89199816	mmu-miR-6395	Tyw1
7:37567814|37569991	mmu-miR-6395	Tyw1
9:108533587|108534618	mmu-miR-6395	Tyw1
11:57490110|57514291	mmu-miR-6397	Tyw1
5:89057949|89199816	mmu-miR-6397	Tyw1
5:89057949|89199816	mmu-miR-6401	Tbl1xr1
11:57490110|57514291	mmu-miR-6403	Vangl2
5:89057949|89199816	mmu-miR-6403	Vangl2
11:57490110|57514291	mmu-miR-6403	Vangl2
5:89057949|89199816	mmu-miR-6403	Vangl2
11:57490110|57514291	mmu-miR-6404	Tyw1
5:89057949|89199816	mmu-miR-6404	Tyw1
7:37567814|37569991	mmu-miR-6404	Tyw1
11:83987913|84009550	mmu-miR-6405	Fscn1
11:57490110|57514291	mmu-miR-6405	Fscn1
9:90094355|90107302	mmu-miR-6405	Fscn1
5:89057949|89199816	mmu-miR-6405	Fscn1
11:83987913|84009550	mmu-miR-6405	Tbl1xr1
11:57490110|57514291	mmu-miR-6405	Tbl1xr1
9:90094355|90107302	mmu-miR-6405	Tbl1xr1
5:89057949|89199816	mmu-miR-6405	Tbl1xr1
11:83987913|84009550	mmu-miR-6405	Tyw1
11:57490110|57514291	mmu-miR-6405	Tyw1
9:90094355|90107302	mmu-miR-6405	Tyw1
5:89057949|89199816	mmu-miR-6405	Tyw1
11:57490110|57514291	mmu-miR-6407	Zmym5
5:89057949|89199816	mmu-miR-6407	Zmym5
5:89057949|89199816	mmu-miR-6408	Tyw1
10:80712112|80715179	mmu-miR-6408	Tyw1
9:90094355|90107302	mmu-miR-6408	Tyw1
11:57490110|57514291	mmu-miR-6408	Tyw1
6:149325405|149331506	mmu-miR-6408	Tyw1
11:57490110|57514291	mmu-miR-6410	Heg1
10:75230682|75267589	mmu-miR-6410	Heg1
5:89057949|89199816	mmu-miR-6410	Heg1
11:57490110|57514291	mmu-miR-6410	Tyw1
10:75230682|75267589	mmu-miR-6410	Tyw1
5:89057949|89199816	mmu-miR-6410	Tyw1
11:83987913|84009550	mmu-miR-6413	Heg1
11:57490110|57514291	mmu-miR-6413	Heg1
9:90094355|90107302	mmu-miR-6413	Heg1
5:89057949|89199816	mmu-miR-6413	Heg1
5:89057949|89199816	mmu-miR-6418-3p	Heg1
11:57490110|57514291	mmu-miR-6418-5p	Vangl2
5:89057949|89199816	mmu-miR-6418-5p	Vangl2
11:57490110|57514291	mmu-miR-6418-5p	Vangl2
5:89057949|89199816	mmu-miR-6418-5p	Vangl2
5:89057949|89199816	mmu-miR-6419	Tbl1xr1
5:89057949|89199816	mmu-miR-6419	Nol9
5:89057949|89199816	mmu-miR-652-5p	Runx2
5:89057949|89199816	mmu-miR-6538	Gm42878
9:108533587|108534618	mmu-miR-6539	Zmym5
11:83987913|84009550	mmu-miR-6539	Zmym5
5:89057949|89199816	mmu-miR-6539	Zmym5
7:37567814|37569991	mmu-miR-6539	Zmym5
11:57490110|57514291	mmu-miR-6539	Zmym5
5:89057949|89199816	mmu-miR-654-5p	Vangl2
5:89057949|89199816	mmu-miR-654-5p	Vangl2
11:57490110|57514291	mmu-miR-6540-5p	Heg1
5:89057949|89199816	mmu-miR-6540-5p	Heg1
11:57490110|57514291	mmu-miR-6541	Zmym5
6:149325405|149331506	mmu-miR-6541	Zmym5
5:89057949|89199816	mmu-miR-6541	Zmym5
10:80712112|80715179	mmu-miR-6541	Zmym5
5:89057949|89199816	mmu-miR-664-5p	Tyw1
5:89057949|89199816	mmu-miR-664-5p	Gm42878
11:57490110|57514291	mmu-miR-665-3p	Fscn1
5:89057949|89199816	mmu-miR-665-3p	Fscn1
7:37567814|37569991	mmu-miR-665-3p	Fscn1
11:57490110|57514291	mmu-miR-665-3p	Zmym5
5:89057949|89199816	mmu-miR-665-3p	Zmym5
7:37567814|37569991	mmu-miR-665-3p	Zmym5
7:37567814|37569991	mmu-miR-665-5p	Heg1
5:89057949|89199816	mmu-miR-665-5p	Heg1
11:57490110|57514291	mmu-miR-666-3p	Fscn1
5:89057949|89199816	mmu-miR-666-3p	Fscn1
10:75230682|75267589	mmu-miR-666-3p	Fscn1
11:83987913|84009550	mmu-miR-666-3p	Fscn1
7:37567814|37569991	mmu-miR-666-3p	Fscn1
6:149325405|149331506	mmu-miR-666-3p	Fscn1
11:57490110|57514291	mmu-miR-666-3p	Tbl1xr1
5:89057949|89199816	mmu-miR-666-3p	Tbl1xr1
10:75230682|75267589	mmu-miR-666-3p	Tbl1xr1
11:83987913|84009550	mmu-miR-666-3p	Tbl1xr1
7:37567814|37569991	mmu-miR-666-3p	Tbl1xr1
6:149325405|149331506	mmu-miR-666-3p	Tbl1xr1
5:89057949|89199816	mmu-miR-667-3p	Gm42878
10:75230682|75267589	mmu-miR-667-3p	Gm42878
11:57490110|57514291	mmu-miR-667-3p	Gm42878
10:75230682|75267589	mmu-miR-667-5p	Vangl2
5:89057949|89199816	mmu-miR-667-5p	Vangl2
10:75230682|75267589	mmu-miR-667-5p	Runx2
5:89057949|89199816	mmu-miR-667-5p	Runx2
10:75230682|75267589	mmu-miR-667-5p	Vangl2
5:89057949|89199816	mmu-miR-667-5p	Vangl2
5:89057949|89199816	mmu-miR-669b-3p	Zmym5
5:89057949|89199816	mmu-miR-669c-3p	Tyw1
11:57490110|57514291	mmu-miR-669c-3p	Tyw1
5:89057949|89199816	mmu-miR-669c-3p	Vangl2
11:57490110|57514291	mmu-miR-669c-3p	Vangl2
5:89057949|89199816	mmu-miR-669c-3p	Kmt2d
11:57490110|57514291	mmu-miR-669c-3p	Kmt2d
5:89057949|89199816	mmu-miR-669c-3p	Tbl1xr1
11:57490110|57514291	mmu-miR-669c-3p	Tbl1xr1
5:89057949|89199816	mmu-miR-669c-3p	Vangl2
11:57490110|57514291	mmu-miR-669c-3p	Vangl2
5:89057949|89199816	mmu-miR-669f-3p	Zmym5
5:89057949|89199816	mmu-miR-670-3p	Tbl1xr1
11:57490110|57514291	mmu-miR-670-3p	Tbl1xr1
5:89057949|89199816	mmu-miR-671-5p	Runx2
7:37567814|37569991	mmu-miR-671-5p	Runx2
5:89057949|89199816	mmu-miR-6715-3p	Tbl1xr1
11:57490110|57514291	mmu-miR-6715-3p	Tbl1xr1
5:89057949|89199816	mmu-miR-6715-3p	Gm42878
11:57490110|57514291	mmu-miR-6715-3p	Gm42878
5:89057949|89199816	mmu-miR-6715-5p	Vangl2
9:90094355|90107302	mmu-miR-6715-5p	Vangl2
5:89057949|89199816	mmu-miR-6715-5p	Gm42878
9:90094355|90107302	mmu-miR-6715-5p	Gm42878
5:89057949|89199816	mmu-miR-6715-5p	Vangl2
9:90094355|90107302	mmu-miR-6715-5p	Vangl2
5:89057949|89199816	mmu-miR-6715-5p	Zmym5
9:90094355|90107302	mmu-miR-6715-5p	Zmym5
9:90094355|90107302	mmu-miR-672-3p	Tbl1xr1
9:90094355|90107302	mmu-miR-672-3p	Runx2
9:90094355|90107302	mmu-miR-672-3p	Nol9
6:149325405|149331506	mmu-miR-673-5p	Nol9
5:89057949|89199816	mmu-miR-673-5p	Nol9
7:37567814|37569991	mmu-miR-673-5p	Nol9
6:149325405|149331506	mmu-miR-673-5p	Vangl2
5:89057949|89199816	mmu-miR-673-5p	Vangl2
7:37567814|37569991	mmu-miR-673-5p	Vangl2
6:149325405|149331506	mmu-miR-673-5p	Vangl2
5:89057949|89199816	mmu-miR-673-5p	Vangl2
7:37567814|37569991	mmu-miR-673-5p	Vangl2
5:89057949|89199816	mmu-miR-674-5p	Vangl2
10:80712112|80715179	mmu-miR-674-5p	Vangl2
10:75230682|75267589	mmu-miR-674-5p	Vangl2
5:89057949|89199816	mmu-miR-674-5p	Gm42878
10:80712112|80715179	mmu-miR-674-5p	Gm42878
10:75230682|75267589	mmu-miR-674-5p	Gm42878
5:89057949|89199816	mmu-miR-674-5p	Vangl2
10:80712112|80715179	mmu-miR-674-5p	Vangl2
10:75230682|75267589	mmu-miR-674-5p	Vangl2
5:89057949|89199816	mmu-miR-6769b-5p	Tyw1
7:37567814|37569991	mmu-miR-6769b-5p	Tyw1
11:57490110|57514291	mmu-miR-6769b-5p	Tyw1
11:57490110|57514291	mmu-miR-677-3p	Gm42878
5:89057949|89199816	mmu-miR-677-3p	Gm42878
11:57490110|57514291	mmu-miR-679-3p	Tyw1
6:149325405|149331506	mmu-miR-679-5p	Tyw1
5:89057949|89199816	mmu-miR-679-5p	Tyw1
9:108533587|108534618	mmu-miR-679-5p	Tyw1
6:149325405|149331506	mmu-miR-679-5p	Vangl2
5:89057949|89199816	mmu-miR-679-5p	Vangl2
9:108533587|108534618	mmu-miR-679-5p	Vangl2
6:149325405|149331506	mmu-miR-679-5p	Vangl2
5:89057949|89199816	mmu-miR-679-5p	Vangl2
9:108533587|108534618	mmu-miR-679-5p	Vangl2
5:89057949|89199816	mmu-miR-680	Kmt2d
11:83987913|84009550	mmu-miR-680	Kmt2d
5:89057949|89199816	mmu-miR-680	Tyw1
11:83987913|84009550	mmu-miR-680	Tyw1
5:89057949|89199816	mmu-miR-6896-3p	Kmt2d
10:80712112|80715179	mmu-miR-6896-3p	Kmt2d
11:57490110|57514291	mmu-miR-6896-3p	Kmt2d
10:80712112|80715179	mmu-miR-6897-5p	Kmt2d
11:57490110|57514291	mmu-miR-6897-5p	Kmt2d
5:89057949|89199816	mmu-miR-6897-5p	Kmt2d
[truncated: 2,419 more rows]
