# Supplementary material for: Transcriptome-wide analysis of trigeminal ganglion and subnucleus caudalis in a mouse model of chronic constriction injury-induced trigeminal neuralgia
Source: Front Pharmacol. 2023 Sep 28;14:1230633. doi: 10.3389/fphar.2023.1230633 (PMC10568182; doi:10.3389/fphar.2023.1230633)
Supplement: Supplementary file 1 [file DataSheet1.zip › Supplementary Material/Table 9.XLS]

MSTRG.11337.1	mmu-let-7g-3p	Amz1
MSTRG.5499.2	mmu-let-7g-3p	Amz1
ENSMUST00000182953	mmu-let-7g-3p	Amz1
MSTRG.5252.12	mmu-let-7g-3p	Amz1
MSTRG.5252.12	mmu-miR-103-3p	Igf2
MSTRG.5499.2	mmu-miR-105	Ak4
MSTRG.7463.2	mmu-miR-105	Ak4
MSTRG.6217.6	mmu-miR-105	Ak4
MSTRG.7463.4	mmu-miR-105	Ak4
ENSMUST00000141681	mmu-miR-105	Ak4
MSTRG.7463.3	mmu-miR-105	Ak4
MSTRG.5252.12	mmu-miR-105	Ak4
MSTRG.5510.2	mmu-miR-106a-5p	Gpr146
ENSMUST00000141681	mmu-miR-106a-5p	Gpr146
MSTRG.7463.2	mmu-miR-106b-3p	Tmem104
MSTRG.5510.2	mmu-miR-106b-3p	Tmem104
MSTRG.6217.6	mmu-miR-106b-3p	Tmem104
MSTRG.7463.3	mmu-miR-106b-3p	Tmem104
MSTRG.5252.12	mmu-miR-106b-5p	Gpr146
MSTRG.6217.6	mmu-miR-1187	Igf2
MSTRG.5499.2	mmu-miR-1187	Igf2
MSTRG.5252.12	mmu-miR-1187	Igf2
MSTRG.5510.2	mmu-miR-1187	Igf2
MSTRG.5510.2	mmu-miR-1188-5p	Specc1l
ENSMUST00000182953	mmu-miR-1188-5p	Specc1l
MSTRG.11337.1	mmu-miR-1188-5p	Specc1l
MSTRG.7463.2	mmu-miR-1188-5p	Specc1l
ENSMUST00000141681	mmu-miR-1188-5p	Specc1l
MSTRG.5252.12	mmu-miR-1188-5p	Specc1l
MSTRG.5510.2	mmu-miR-1188-5p	Tmem104
ENSMUST00000182953	mmu-miR-1188-5p	Tmem104
MSTRG.11337.1	mmu-miR-1188-5p	Tmem104
MSTRG.7463.2	mmu-miR-1188-5p	Tmem104
ENSMUST00000141681	mmu-miR-1188-5p	Tmem104
MSTRG.5252.12	mmu-miR-1188-5p	Tmem104
MSTRG.7463.4	mmu-miR-1192	Grb2
MSTRG.5499.2	mmu-miR-1192	Grb2
MSTRG.5510.2	mmu-miR-1192	Grb2
MSTRG.7463.2	mmu-miR-1192	Grb2
MSTRG.7463.3	mmu-miR-1192	Grb2
MSTRG.5252.12	mmu-miR-1192	Grb2
MSTRG.5252.12	mmu-miR-1199-5p	Grb2
MSTRG.5499.2	mmu-miR-1199-5p	Grb2
ENSMUST00000182953	mmu-miR-1199-5p	Grb2
MSTRG.5510.2	mmu-miR-1199-5p	Grb2
ENSMUST00000182953	mmu-miR-12178-3p	Ak4
MSTRG.7463.3	mmu-miR-12178-3p	Ak4
MSTRG.7463.2	mmu-miR-12178-3p	Ak4
MSTRG.5252.12	mmu-miR-12178-3p	Ak4
MSTRG.6217.6	mmu-miR-12178-3p	Ak4
MSTRG.5252.12	mmu-miR-12179-5p	Grb2
MSTRG.5510.2	mmu-miR-12179-5p	Grb2
ENSMUST00000182953	mmu-miR-12179-5p	Grb2
MSTRG.5252.12	mmu-miR-12179-5p	Mcf2l
MSTRG.5510.2	mmu-miR-12179-5p	Mcf2l
ENSMUST00000182953	mmu-miR-12179-5p	Mcf2l
MSTRG.5252.12	mmu-miR-12179-5p	Specc1l
MSTRG.5510.2	mmu-miR-12179-5p	Specc1l
ENSMUST00000182953	mmu-miR-12179-5p	Specc1l
MSTRG.5252.12	mmu-miR-12179-5p	Amz1
MSTRG.5510.2	mmu-miR-12179-5p	Amz1
ENSMUST00000182953	mmu-miR-12179-5p	Amz1
MSTRG.7463.4	mmu-miR-12180-3p	Ak4
MSTRG.7463.2	mmu-miR-12180-3p	Ak4
ENSMUST00000182953	mmu-miR-12180-3p	Ak4
MSTRG.7463.3	mmu-miR-12180-3p	Ak4
MSTRG.5499.2	mmu-miR-12181-3p	Specc1l
MSTRG.5510.2	mmu-miR-12181-3p	Specc1l
MSTRG.7463.2	mmu-miR-12181-3p	Specc1l
ENSMUST00000141681	mmu-miR-12181-3p	Specc1l
MSTRG.5252.12	mmu-miR-12181-3p	Specc1l
MSTRG.7463.3	mmu-miR-12181-3p	Specc1l
MSTRG.5499.2	mmu-miR-12181-3p	Grb2
MSTRG.5510.2	mmu-miR-12181-3p	Grb2
MSTRG.7463.2	mmu-miR-12181-3p	Grb2
ENSMUST00000141681	mmu-miR-12181-3p	Grb2
MSTRG.5252.12	mmu-miR-12181-3p	Grb2
MSTRG.7463.3	mmu-miR-12181-3p	Grb2
MSTRG.5499.2	mmu-miR-12181-3p	Mcf2l
MSTRG.5510.2	mmu-miR-12181-3p	Mcf2l
MSTRG.7463.2	mmu-miR-12181-3p	Mcf2l
ENSMUST00000141681	mmu-miR-12181-3p	Mcf2l
MSTRG.5252.12	mmu-miR-12181-3p	Mcf2l
MSTRG.7463.3	mmu-miR-12181-3p	Mcf2l
MSTRG.5499.2	mmu-miR-12181-3p	Igf2
MSTRG.5510.2	mmu-miR-12181-3p	Igf2
MSTRG.7463.2	mmu-miR-12181-3p	Igf2
ENSMUST00000141681	mmu-miR-12181-3p	Igf2
MSTRG.5252.12	mmu-miR-12181-3p	Igf2
MSTRG.7463.3	mmu-miR-12181-3p	Igf2
MSTRG.7463.2	mmu-miR-12181-5p	Dda1
MSTRG.5510.2	mmu-miR-12181-5p	Dda1
MSTRG.7463.3	mmu-miR-12181-5p	Dda1
MSTRG.7463.4	mmu-miR-12181-5p	Dda1
MSTRG.5252.12	mmu-miR-12181-5p	Dda1
MSTRG.5510.2	mmu-miR-12185-3p	Gpr146
ENSMUST00000182953	mmu-miR-12185-3p	Gpr146
ENSMUST00000141681	mmu-miR-12185-3p	Gpr146
MSTRG.5510.2	mmu-miR-12185-3p	Amz1
ENSMUST00000182953	mmu-miR-12185-3p	Amz1
ENSMUST00000141681	mmu-miR-12185-3p	Amz1
MSTRG.5510.2	mmu-miR-12185-3p	Ak4
ENSMUST00000182953	mmu-miR-12185-3p	Ak4
ENSMUST00000141681	mmu-miR-12185-3p	Ak4
MSTRG.5510.2	mmu-miR-12185-3p	Dda1
ENSMUST00000182953	mmu-miR-12185-3p	Dda1
ENSMUST00000141681	mmu-miR-12185-3p	Dda1
MSTRG.5510.2	mmu-miR-12185-3p	Igf2
ENSMUST00000182953	mmu-miR-12185-3p	Igf2
ENSMUST00000141681	mmu-miR-12185-3p	Igf2
MSTRG.7463.3	mmu-miR-12185-5p	Gpr146
MSTRG.6217.6	mmu-miR-12185-5p	Gpr146
MSTRG.5252.12	mmu-miR-12185-5p	Gpr146
MSTRG.7463.4	mmu-miR-12185-5p	Gpr146
MSTRG.5499.2	mmu-miR-12185-5p	Gpr146
MSTRG.5510.2	mmu-miR-12185-5p	Gpr146
MSTRG.7463.2	mmu-miR-12185-5p	Gpr146
MSTRG.7463.3	mmu-miR-12185-5p	Tmem104
MSTRG.6217.6	mmu-miR-12185-5p	Tmem104
MSTRG.5252.12	mmu-miR-12185-5p	Tmem104
MSTRG.7463.4	mmu-miR-12185-5p	Tmem104
MSTRG.5499.2	mmu-miR-12185-5p	Tmem104
MSTRG.5510.2	mmu-miR-12185-5p	Tmem104
MSTRG.7463.2	mmu-miR-12185-5p	Tmem104
MSTRG.7463.3	mmu-miR-12185-5p	Dda1
MSTRG.6217.6	mmu-miR-12185-5p	Dda1
MSTRG.5252.12	mmu-miR-12185-5p	Dda1
MSTRG.7463.4	mmu-miR-12185-5p	Dda1
MSTRG.5499.2	mmu-miR-12185-5p	Dda1
MSTRG.5510.2	mmu-miR-12185-5p	Dda1
MSTRG.7463.2	mmu-miR-12185-5p	Dda1
MSTRG.7463.3	mmu-miR-12185-5p	Ak4
MSTRG.6217.6	mmu-miR-12185-5p	Ak4
MSTRG.5252.12	mmu-miR-12185-5p	Ak4
MSTRG.7463.4	mmu-miR-12185-5p	Ak4
MSTRG.5499.2	mmu-miR-12185-5p	Ak4
MSTRG.5510.2	mmu-miR-12185-5p	Ak4
MSTRG.7463.2	mmu-miR-12185-5p	Ak4
MSTRG.5252.12	mmu-miR-12186-3p	Als2cl
MSTRG.5510.2	mmu-miR-12186-3p	Als2cl
MSTRG.7463.4	mmu-miR-12186-3p	Als2cl
ENSMUST00000182953	mmu-miR-12186-3p	Als2cl
MSTRG.7463.2	mmu-miR-12186-3p	Als2cl
MSTRG.7463.3	mmu-miR-12186-3p	Als2cl
MSTRG.5252.12	mmu-miR-12186-3p	Tmem104
MSTRG.5510.2	mmu-miR-12186-3p	Tmem104
MSTRG.7463.4	mmu-miR-12186-3p	Tmem104
ENSMUST00000182953	mmu-miR-12186-3p	Tmem104
MSTRG.7463.2	mmu-miR-12186-3p	Tmem104
MSTRG.7463.3	mmu-miR-12186-3p	Tmem104
MSTRG.5252.12	mmu-miR-12186-3p	Specc1l
MSTRG.5510.2	mmu-miR-12186-3p	Specc1l
MSTRG.7463.4	mmu-miR-12186-3p	Specc1l
ENSMUST00000182953	mmu-miR-12186-3p	Specc1l
MSTRG.7463.2	mmu-miR-12186-3p	Specc1l
MSTRG.7463.3	mmu-miR-12186-3p	Specc1l
ENSMUST00000182953	mmu-miR-12187-5p	Igf2
MSTRG.7463.2	mmu-miR-12187-5p	Igf2
MSTRG.5510.2	mmu-miR-12187-5p	Igf2
MSTRG.7463.3	mmu-miR-12187-5p	Igf2
ENSMUST00000141681	mmu-miR-12187-5p	Igf2
MSTRG.11337.1	mmu-miR-12187-5p	Igf2
MSTRG.6217.6	mmu-miR-12187-5p	Igf2
MSTRG.5252.12	mmu-miR-12187-5p	Igf2
ENSMUST00000182953	mmu-miR-12187-5p	Dda1
MSTRG.7463.2	mmu-miR-12187-5p	Dda1
MSTRG.5510.2	mmu-miR-12187-5p	Dda1
MSTRG.7463.3	mmu-miR-12187-5p	Dda1
ENSMUST00000141681	mmu-miR-12187-5p	Dda1
MSTRG.11337.1	mmu-miR-12187-5p	Dda1
MSTRG.6217.6	mmu-miR-12187-5p	Dda1
MSTRG.5252.12	mmu-miR-12187-5p	Dda1
ENSMUST00000182953	mmu-miR-12188-3p	Gpr146
MSTRG.7463.3	mmu-miR-12188-3p	Gpr146
MSTRG.5510.2	mmu-miR-12188-3p	Gpr146
MSTRG.7463.4	mmu-miR-12188-3p	Gpr146
MSTRG.7463.2	mmu-miR-12188-3p	Gpr146
MSTRG.5252.12	mmu-miR-12188-3p	Gpr146
ENSMUST00000182953	mmu-miR-12188-3p	Tmem104
MSTRG.7463.3	mmu-miR-12188-3p	Tmem104
MSTRG.5510.2	mmu-miR-12188-3p	Tmem104
MSTRG.7463.4	mmu-miR-12188-3p	Tmem104
MSTRG.7463.2	mmu-miR-12188-3p	Tmem104
MSTRG.5252.12	mmu-miR-12188-3p	Tmem104
MSTRG.7463.2	mmu-miR-12189-3p	Amz1
MSTRG.7463.4	mmu-miR-12189-3p	Amz1
MSTRG.7463.3	mmu-miR-12189-3p	Amz1
MSTRG.5252.12	mmu-miR-12189-3p	Amz1
MSTRG.5510.2	mmu-miR-12189-3p	Amz1
MSTRG.7463.2	mmu-miR-12189-3p	Ak4
MSTRG.7463.4	mmu-miR-12189-3p	Ak4
MSTRG.7463.3	mmu-miR-12189-3p	Ak4
MSTRG.5252.12	mmu-miR-12189-3p	Ak4
MSTRG.5510.2	mmu-miR-12189-3p	Ak4
MSTRG.5499.2	mmu-miR-12191-3p	Gpr146
MSTRG.7463.3	mmu-miR-12191-3p	Gpr146
MSTRG.5510.2	mmu-miR-12191-3p	Gpr146
ENSMUST00000182953	mmu-miR-12191-3p	Gpr146
MSTRG.7463.2	mmu-miR-12191-3p	Gpr146
MSTRG.7463.4	mmu-miR-12191-3p	Gpr146
MSTRG.5252.12	mmu-miR-12191-3p	Gpr146
MSTRG.5499.2	mmu-miR-12191-3p	Grb2
MSTRG.7463.3	mmu-miR-12191-3p	Grb2
MSTRG.5510.2	mmu-miR-12191-3p	Grb2
ENSMUST00000182953	mmu-miR-12191-3p	Grb2
MSTRG.7463.2	mmu-miR-12191-3p	Grb2
MSTRG.7463.4	mmu-miR-12191-3p	Grb2
MSTRG.5252.12	mmu-miR-12191-3p	Grb2
MSTRG.5499.2	mmu-miR-12191-3p	Amz1
MSTRG.7463.3	mmu-miR-12191-3p	Amz1
MSTRG.5510.2	mmu-miR-12191-3p	Amz1
ENSMUST00000182953	mmu-miR-12191-3p	Amz1
MSTRG.7463.2	mmu-miR-12191-3p	Amz1
MSTRG.7463.4	mmu-miR-12191-3p	Amz1
MSTRG.5252.12	mmu-miR-12191-3p	Amz1
MSTRG.7463.3	mmu-miR-12191-5p	Grb2
MSTRG.5252.12	mmu-miR-12193-5p	Gpr146
MSTRG.7463.4	mmu-miR-12194-3p	Specc1l
MSTRG.5510.2	mmu-miR-12194-3p	Specc1l
ENSMUST00000182953	mmu-miR-12194-3p	Specc1l
MSTRG.7463.3	mmu-miR-12194-3p	Specc1l
MSTRG.6217.6	mmu-miR-12194-3p	Specc1l
MSTRG.5499.2	mmu-miR-12194-3p	Specc1l
MSTRG.5252.12	mmu-miR-12194-3p	Specc1l
MSTRG.7463.2	mmu-miR-12194-3p	Specc1l
MSTRG.7463.4	mmu-miR-12194-3p	Gpr146
MSTRG.5510.2	mmu-miR-12194-3p	Gpr146
ENSMUST00000182953	mmu-miR-12194-3p	Gpr146
MSTRG.7463.3	mmu-miR-12194-3p	Gpr146
MSTRG.6217.6	mmu-miR-12194-3p	Gpr146
MSTRG.5499.2	mmu-miR-12194-3p	Gpr146
MSTRG.5252.12	mmu-miR-12194-3p	Gpr146
MSTRG.7463.2	mmu-miR-12194-3p	Gpr146
MSTRG.7463.4	mmu-miR-12194-3p	Amz1
MSTRG.5510.2	mmu-miR-12194-3p	Amz1
ENSMUST00000182953	mmu-miR-12194-3p	Amz1
MSTRG.7463.3	mmu-miR-12194-3p	Amz1
MSTRG.6217.6	mmu-miR-12194-3p	Amz1
MSTRG.5499.2	mmu-miR-12194-3p	Amz1
MSTRG.5252.12	mmu-miR-12194-3p	Amz1
MSTRG.7463.2	mmu-miR-12194-3p	Amz1
MSTRG.7463.4	mmu-miR-12194-3p	Ak4
MSTRG.5510.2	mmu-miR-12194-3p	Ak4
ENSMUST00000182953	mmu-miR-12194-3p	Ak4
MSTRG.7463.3	mmu-miR-12194-3p	Ak4
MSTRG.6217.6	mmu-miR-12194-3p	Ak4
MSTRG.5499.2	mmu-miR-12194-3p	Ak4
MSTRG.5252.12	mmu-miR-12194-3p	Ak4
MSTRG.7463.2	mmu-miR-12194-3p	Ak4
MSTRG.7463.4	mmu-miR-12194-3p	Igf2
MSTRG.5510.2	mmu-miR-12194-3p	Igf2
ENSMUST00000182953	mmu-miR-12194-3p	Igf2
MSTRG.7463.3	mmu-miR-12194-3p	Igf2
MSTRG.6217.6	mmu-miR-12194-3p	Igf2
MSTRG.5499.2	mmu-miR-12194-3p	Igf2
MSTRG.5252.12	mmu-miR-12194-3p	Igf2
MSTRG.7463.2	mmu-miR-12194-3p	Igf2
MSTRG.5510.2	mmu-miR-12197-3p	Mcf2l
ENSMUST00000182953	mmu-miR-12197-3p	Mcf2l
MSTRG.6217.6	mmu-miR-12197-3p	Mcf2l
MSTRG.5252.12	mmu-miR-12198-3p	Ak4
MSTRG.11337.1	mmu-miR-12198-3p	Ak4
MSTRG.6217.6	mmu-miR-12198-3p	Ak4
MSTRG.6217.6	mmu-miR-12199-3p	Grb2
MSTRG.6217.6	mmu-miR-12199-3p	Als2cl
MSTRG.5510.2	mmu-miR-12201-3p	Specc1l
MSTRG.7463.3	mmu-miR-12201-3p	Specc1l
MSTRG.7463.4	mmu-miR-12201-3p	Specc1l
MSTRG.7463.2	mmu-miR-12201-3p	Specc1l
MSTRG.5252.12	mmu-miR-12201-3p	Specc1l
MSTRG.11337.1	mmu-miR-12201-3p	Specc1l
MSTRG.6217.6	mmu-miR-12201-3p	Specc1l
MSTRG.5510.2	mmu-miR-12201-3p	Gpr146
MSTRG.7463.3	mmu-miR-12201-3p	Gpr146
MSTRG.7463.4	mmu-miR-12201-3p	Gpr146
MSTRG.7463.2	mmu-miR-12201-3p	Gpr146
MSTRG.5252.12	mmu-miR-12201-3p	Gpr146
MSTRG.11337.1	mmu-miR-12201-3p	Gpr146
MSTRG.6217.6	mmu-miR-12201-3p	Gpr146
MSTRG.7463.2	mmu-miR-12201-5p	Tmem104
MSTRG.6217.6	mmu-miR-12201-5p	Tmem104
MSTRG.7463.3	mmu-miR-12201-5p	Tmem104
MSTRG.5499.2	mmu-miR-12201-5p	Tmem104
MSTRG.5510.2	mmu-miR-12201-5p	Tmem104
ENSMUST00000182953	mmu-miR-12201-5p	Tmem104
MSTRG.5252.12	mmu-miR-12202-5p	Specc1l
MSTRG.7463.4	mmu-miR-12202-5p	Specc1l
MSTRG.7463.3	mmu-miR-12202-5p	Specc1l
MSTRG.7463.2	mmu-miR-12202-5p	Specc1l
ENSMUST00000141681	mmu-miR-12202-5p	Specc1l
MSTRG.6217.6	mmu-miR-12202-5p	Specc1l
MSTRG.5252.12	mmu-miR-12202-5p	Igf2
MSTRG.7463.4	mmu-miR-12202-5p	Igf2
MSTRG.7463.3	mmu-miR-12202-5p	Igf2
MSTRG.7463.2	mmu-miR-12202-5p	Igf2
ENSMUST00000141681	mmu-miR-12202-5p	Igf2
MSTRG.6217.6	mmu-miR-12202-5p	Igf2
MSTRG.5252.12	mmu-miR-1224-3p	Igf2
ENSMUST00000182953	mmu-miR-1224-3p	Igf2
MSTRG.5510.2	mmu-miR-1224-3p	Igf2
MSTRG.7463.3	mmu-miR-1224-3p	Igf2
MSTRG.7463.2	mmu-miR-1224-3p	Igf2
MSTRG.7463.4	mmu-miR-1224-3p	Igf2
MSTRG.11337.1	mmu-miR-1224-3p	Igf2
MSTRG.5252.12	mmu-miR-1224-3p	Gpr146
ENSMUST00000182953	mmu-miR-1224-3p	Gpr146
MSTRG.5510.2	mmu-miR-1224-3p	Gpr146
MSTRG.7463.3	mmu-miR-1224-3p	Gpr146
MSTRG.7463.2	mmu-miR-1224-3p	Gpr146
MSTRG.7463.4	mmu-miR-1224-3p	Gpr146
MSTRG.11337.1	mmu-miR-1224-3p	Gpr146
MSTRG.5252.12	mmu-miR-1224-3p	Tmem104
ENSMUST00000182953	mmu-miR-1224-3p	Tmem104
MSTRG.5510.2	mmu-miR-1224-3p	Tmem104
MSTRG.7463.3	mmu-miR-1224-3p	Tmem104
MSTRG.7463.2	mmu-miR-1224-3p	Tmem104
MSTRG.7463.4	mmu-miR-1224-3p	Tmem104
MSTRG.11337.1	mmu-miR-1224-3p	Tmem104
MSTRG.5510.2	mmu-miR-1224-5p	Tmem104
MSTRG.5252.12	mmu-miR-1224-5p	Tmem104
ENSMUST00000141681	mmu-miR-1224-5p	Tmem104
MSTRG.5499.2	mmu-miR-1224-5p	Tmem104
MSTRG.5510.2	mmu-miR-1224-5p	Gpr146
MSTRG.5252.12	mmu-miR-1224-5p	Gpr146
ENSMUST00000141681	mmu-miR-1224-5p	Gpr146
MSTRG.5499.2	mmu-miR-1224-5p	Gpr146
MSTRG.5510.2	mmu-miR-1224-5p	Specc1l
MSTRG.5252.12	mmu-miR-1224-5p	Specc1l
ENSMUST00000141681	mmu-miR-1224-5p	Specc1l
MSTRG.5499.2	mmu-miR-1224-5p	Specc1l
MSTRG.5252.12	mmu-miR-122b-3p	Ak4
MSTRG.6217.6	mmu-miR-122b-3p	Ak4
MSTRG.5252.12	mmu-miR-122b-5p	Tmem104
MSTRG.5510.2	mmu-miR-1231-3p	Igf2
MSTRG.7463.3	mmu-miR-1231-3p	Igf2
ENSMUST00000182953	mmu-miR-1231-3p	Igf2
MSTRG.5252.12	mmu-miR-1231-3p	Igf2
MSTRG.7463.2	mmu-miR-1231-3p	Igf2
MSTRG.6217.6	mmu-miR-1231-3p	Igf2
MSTRG.7463.4	mmu-miR-1231-5p	Ak4
MSTRG.5252.12	mmu-miR-1231-5p	Ak4
ENSMUST00000182953	mmu-miR-1231-5p	Ak4
MSTRG.7463.2	mmu-miR-1231-5p	Ak4
MSTRG.11337.1	mmu-miR-1231-5p	Ak4
MSTRG.7463.3	mmu-miR-1231-5p	Ak4
MSTRG.6217.6	mmu-miR-1231-5p	Ak4
MSTRG.7463.4	mmu-miR-1231-5p	Dda1
MSTRG.5252.12	mmu-miR-1231-5p	Dda1
ENSMUST00000182953	mmu-miR-1231-5p	Dda1
MSTRG.7463.2	mmu-miR-1231-5p	Dda1
MSTRG.11337.1	mmu-miR-1231-5p	Dda1
MSTRG.7463.3	mmu-miR-1231-5p	Dda1
MSTRG.6217.6	mmu-miR-1231-5p	Dda1
MSTRG.7463.4	mmu-miR-1231-5p	Specc1l
MSTRG.5252.12	mmu-miR-1231-5p	Specc1l
ENSMUST00000182953	mmu-miR-1231-5p	Specc1l
MSTRG.7463.2	mmu-miR-1231-5p	Specc1l
MSTRG.11337.1	mmu-miR-1231-5p	Specc1l
MSTRG.7463.3	mmu-miR-1231-5p	Specc1l
MSTRG.6217.6	mmu-miR-1231-5p	Specc1l
MSTRG.7463.4	mmu-miR-1231-5p	Grb2
MSTRG.5252.12	mmu-miR-1231-5p	Grb2
ENSMUST00000182953	mmu-miR-1231-5p	Grb2
MSTRG.7463.2	mmu-miR-1231-5p	Grb2
MSTRG.11337.1	mmu-miR-1231-5p	Grb2
MSTRG.7463.3	mmu-miR-1231-5p	Grb2
MSTRG.6217.6	mmu-miR-1231-5p	Grb2
MSTRG.7463.4	mmu-miR-1231-5p	Amz1
MSTRG.5252.12	mmu-miR-1231-5p	Amz1
ENSMUST00000182953	mmu-miR-1231-5p	Amz1
MSTRG.7463.2	mmu-miR-1231-5p	Amz1
MSTRG.11337.1	mmu-miR-1231-5p	Amz1
MSTRG.7463.3	mmu-miR-1231-5p	Amz1
MSTRG.6217.6	mmu-miR-1231-5p	Amz1
MSTRG.5252.12	mmu-miR-124-3p	Tmem104
MSTRG.7463.2	mmu-miR-1247-5p	Mcf2l
MSTRG.7463.3	mmu-miR-1247-5p	Mcf2l
MSTRG.7463.4	mmu-miR-1247-5p	Mcf2l
MSTRG.7463.2	mmu-miR-1247-5p	Tmem104
MSTRG.7463.3	mmu-miR-1247-5p	Tmem104
MSTRG.7463.4	mmu-miR-1247-5p	Tmem104
MSTRG.6217.6	mmu-miR-1249-5p	Igf2
MSTRG.7463.2	mmu-miR-1249-5p	Igf2
MSTRG.5510.2	mmu-miR-1249-5p	Igf2
MSTRG.7463.3	mmu-miR-1249-5p	Igf2
ENSMUST00000182953	mmu-miR-1249-5p	Igf2
MSTRG.5252.12	mmu-miR-1249-5p	Igf2
MSTRG.7463.4	mmu-miR-1249-5p	Igf2
MSTRG.5499.2	mmu-miR-1249-5p	Igf2
MSTRG.6217.6	mmu-miR-1249-5p	Tmem104
MSTRG.7463.2	mmu-miR-1249-5p	Tmem104
MSTRG.5510.2	mmu-miR-1249-5p	Tmem104
MSTRG.7463.3	mmu-miR-1249-5p	Tmem104
ENSMUST00000182953	mmu-miR-1249-5p	Tmem104
MSTRG.5252.12	mmu-miR-1249-5p	Tmem104
MSTRG.7463.4	mmu-miR-1249-5p	Tmem104
MSTRG.5499.2	mmu-miR-1249-5p	Tmem104
MSTRG.6217.6	mmu-miR-1249-5p	Mcf2l
MSTRG.7463.2	mmu-miR-1249-5p	Mcf2l
MSTRG.5510.2	mmu-miR-1249-5p	Mcf2l
MSTRG.7463.3	mmu-miR-1249-5p	Mcf2l
ENSMUST00000182953	mmu-miR-1249-5p	Mcf2l
MSTRG.5252.12	mmu-miR-1249-5p	Mcf2l
MSTRG.7463.4	mmu-miR-1249-5p	Mcf2l
MSTRG.5499.2	mmu-miR-1249-5p	Mcf2l
MSTRG.5499.2	mmu-miR-124b-3p	Amz1
MSTRG.5252.12	mmu-miR-124b-3p	Amz1
MSTRG.6217.6	mmu-miR-124b-3p	Amz1
MSTRG.11337.1	mmu-miR-124b-3p	Amz1
MSTRG.7463.4	mmu-miR-1258-5p	Specc1l
MSTRG.6217.6	mmu-miR-1258-5p	Specc1l
MSTRG.5499.2	mmu-miR-1258-5p	Specc1l
ENSMUST00000182953	mmu-miR-1258-5p	Specc1l
MSTRG.7463.3	mmu-miR-1258-5p	Specc1l
MSTRG.7463.2	mmu-miR-1258-5p	Specc1l
MSTRG.7463.3	mmu-miR-125a-3p	Tmem104
MSTRG.5510.2	mmu-miR-125a-3p	Tmem104
MSTRG.6217.6	mmu-miR-125a-3p	Tmem104
MSTRG.5252.12	mmu-miR-125a-3p	Tmem104
MSTRG.7463.2	mmu-miR-125a-3p	Tmem104
MSTRG.5499.2	mmu-miR-125a-3p	Tmem104
MSTRG.7463.3	mmu-miR-125a-3p	Dda1
MSTRG.5510.2	mmu-miR-125a-3p	Dda1
MSTRG.6217.6	mmu-miR-125a-3p	Dda1
MSTRG.5252.12	mmu-miR-125a-3p	Dda1
MSTRG.7463.2	mmu-miR-125a-3p	Dda1
MSTRG.5499.2	mmu-miR-125a-3p	Dda1
MSTRG.7463.4	mmu-miR-125a-5p	Ak4
ENSMUST00000182953	mmu-miR-125a-5p	Ak4
MSTRG.7463.2	mmu-miR-125a-5p	Ak4
MSTRG.7463.3	mmu-miR-125a-5p	Ak4
MSTRG.5252.12	mmu-miR-125a-5p	Ak4
MSTRG.6217.6	mmu-miR-125a-5p	Ak4
MSTRG.11337.1	mmu-miR-125a-5p	Ak4
MSTRG.7463.3	mmu-miR-125b-2-3p	Tmem104
MSTRG.11337.1	mmu-miR-125b-2-3p	Tmem104
MSTRG.7463.2	mmu-miR-125b-2-3p	Tmem104
MSTRG.5510.2	mmu-miR-125b-2-3p	Tmem104
MSTRG.5252.12	mmu-miR-125b-2-3p	Tmem104
MSTRG.6217.6	mmu-miR-127-5p	Specc1l
MSTRG.5252.12	mmu-miR-127-5p	Specc1l
MSTRG.6217.6	mmu-miR-127-5p	Mcf2l
MSTRG.5252.12	mmu-miR-127-5p	Mcf2l
MSTRG.7463.3	mmu-miR-128-3p	Ak4
MSTRG.7463.4	mmu-miR-128-3p	Ak4
MSTRG.5510.2	mmu-miR-128-3p	Ak4
MSTRG.7463.2	mmu-miR-128-3p	Ak4
MSTRG.5252.12	mmu-miR-128-3p	Ak4
MSTRG.11337.1	mmu-miR-128-3p	Ak4
MSTRG.7463.3	mmu-miR-128-3p	Specc1l
MSTRG.7463.4	mmu-miR-128-3p	Specc1l
MSTRG.5510.2	mmu-miR-128-3p	Specc1l
MSTRG.7463.2	mmu-miR-128-3p	Specc1l
MSTRG.5252.12	mmu-miR-128-3p	Specc1l
MSTRG.11337.1	mmu-miR-128-3p	Specc1l
ENSMUST00000182953	mmu-miR-1291	Igf2
MSTRG.6217.6	mmu-miR-1291	Igf2
MSTRG.5499.2	mmu-miR-1291	Igf2
MSTRG.5252.12	mmu-miR-1291	Igf2
MSTRG.5252.12	mmu-miR-129b-3p	Specc1l
MSTRG.5252.12	mmu-miR-129b-3p	Mcf2l
MSTRG.5499.2	mmu-miR-130b-5p	Grb2
MSTRG.5252.12	mmu-miR-130b-5p	Grb2
ENSMUST00000182953	mmu-miR-130c	Ak4
MSTRG.5510.2	mmu-miR-133a-3p	Tmem104
MSTRG.5499.2	mmu-miR-133a-3p	Tmem104
MSTRG.5510.2	mmu-miR-133b-3p	Tmem104
MSTRG.6217.6	mmu-miR-133b-5p	Amz1
ENSMUST00000182953	mmu-miR-133b-5p	Amz1
MSTRG.5252.12	mmu-miR-134-3p	Specc1l
ENSMUST00000182953	mmu-miR-134-3p	Specc1l
MSTRG.5252.12	mmu-miR-134-3p	Amz1
ENSMUST00000182953	mmu-miR-134-3p	Amz1
MSTRG.5252.12	mmu-miR-134-5p	Gpr146
MSTRG.5510.2	mmu-miR-134-5p	Gpr146
MSTRG.7463.3	mmu-miR-134-5p	Gpr146
MSTRG.7463.4	mmu-miR-134-5p	Gpr146
MSTRG.7463.2	mmu-miR-134-5p	Gpr146
MSTRG.5499.2	mmu-miR-134-5p	Gpr146
MSTRG.6217.6	mmu-miR-134-5p	Gpr146
MSTRG.5252.12	mmu-miR-134-5p	Specc1l
MSTRG.5510.2	mmu-miR-134-5p	Specc1l
MSTRG.7463.3	mmu-miR-134-5p	Specc1l
MSTRG.7463.4	mmu-miR-134-5p	Specc1l
MSTRG.7463.2	mmu-miR-134-5p	Specc1l
MSTRG.5499.2	mmu-miR-134-5p	Specc1l
MSTRG.6217.6	mmu-miR-134-5p	Specc1l
MSTRG.5510.2	mmu-miR-135b-3p	Mcf2l
MSTRG.5499.2	mmu-miR-135b-3p	Mcf2l
MSTRG.5252.12	mmu-miR-135b-3p	Mcf2l
MSTRG.5252.12	mmu-miR-138-5p	Igf2
MSTRG.6217.6	mmu-miR-138-5p	Igf2
MSTRG.5499.2	mmu-miR-138-5p	Igf2
MSTRG.5510.2	mmu-miR-138-5p	Igf2
MSTRG.7463.3	mmu-miR-139-3p	Tmem104
MSTRG.7463.2	mmu-miR-139-3p	Tmem104
MSTRG.7463.4	mmu-miR-139-3p	Tmem104
MSTRG.5252.12	mmu-miR-140-3p	Amz1
MSTRG.5499.2	mmu-miR-140-3p	Amz1
ENSMUST00000182953	mmu-miR-140-3p	Amz1
MSTRG.11337.1	mmu-miR-140-3p	Amz1
MSTRG.7463.3	mmu-miR-140-3p	Amz1
MSTRG.7463.2	mmu-miR-140-3p	Amz1
MSTRG.7463.3	mmu-miR-149-3p	Igf2
MSTRG.7463.2	mmu-miR-149-3p	Igf2
MSTRG.5499.2	mmu-miR-149-3p	Igf2
MSTRG.5510.2	mmu-miR-149-3p	Igf2
MSTRG.7463.4	mmu-miR-149-3p	Igf2
ENSMUST00000182953	mmu-miR-149-3p	Igf2
MSTRG.5252.12	mmu-miR-149-3p	Igf2
MSTRG.6217.6	mmu-miR-149-3p	Igf2
MSTRG.7463.3	mmu-miR-149-3p	Als2cl
MSTRG.7463.2	mmu-miR-149-3p	Als2cl
MSTRG.5499.2	mmu-miR-149-3p	Als2cl
MSTRG.5510.2	mmu-miR-149-3p	Als2cl
MSTRG.7463.4	mmu-miR-149-3p	Als2cl
ENSMUST00000182953	mmu-miR-149-3p	Als2cl
MSTRG.5252.12	mmu-miR-149-3p	Als2cl
MSTRG.6217.6	mmu-miR-149-3p	Als2cl
MSTRG.7463.3	mmu-miR-149-3p	Mcf2l
MSTRG.7463.2	mmu-miR-149-3p	Mcf2l
MSTRG.5499.2	mmu-miR-149-3p	Mcf2l
MSTRG.5510.2	mmu-miR-149-3p	Mcf2l
MSTRG.7463.4	mmu-miR-149-3p	Mcf2l
ENSMUST00000182953	mmu-miR-149-3p	Mcf2l
MSTRG.5252.12	mmu-miR-149-3p	Mcf2l
MSTRG.6217.6	mmu-miR-149-3p	Mcf2l
MSTRG.7463.3	mmu-miR-149-3p	Tmem104
MSTRG.7463.2	mmu-miR-149-3p	Tmem104
MSTRG.5499.2	mmu-miR-149-3p	Tmem104
MSTRG.5510.2	mmu-miR-149-3p	Tmem104
MSTRG.7463.4	mmu-miR-149-3p	Tmem104
ENSMUST00000182953	mmu-miR-149-3p	Tmem104
MSTRG.5252.12	mmu-miR-149-3p	Tmem104
MSTRG.6217.6	mmu-miR-149-3p	Tmem104
MSTRG.7463.3	mmu-miR-149-3p	Gpr146
MSTRG.7463.2	mmu-miR-149-3p	Gpr146
MSTRG.5499.2	mmu-miR-149-3p	Gpr146
MSTRG.5510.2	mmu-miR-149-3p	Gpr146
MSTRG.7463.4	mmu-miR-149-3p	Gpr146
ENSMUST00000182953	mmu-miR-149-3p	Gpr146
MSTRG.5252.12	mmu-miR-149-3p	Gpr146
MSTRG.6217.6	mmu-miR-149-3p	Gpr146
MSTRG.7463.3	mmu-miR-149-5p	Specc1l
MSTRG.7463.4	mmu-miR-149-5p	Specc1l
MSTRG.6217.6	mmu-miR-149-5p	Specc1l
MSTRG.7463.2	mmu-miR-149-5p	Specc1l
ENSMUST00000182953	mmu-miR-149-5p	Specc1l
MSTRG.5252.12	mmu-miR-149-5p	Specc1l
MSTRG.7463.3	mmu-miR-149-5p	Amz1
MSTRG.7463.4	mmu-miR-149-5p	Amz1
MSTRG.6217.6	mmu-miR-149-5p	Amz1
MSTRG.7463.2	mmu-miR-149-5p	Amz1
ENSMUST00000182953	mmu-miR-149-5p	Amz1
MSTRG.5252.12	mmu-miR-149-5p	Amz1
MSTRG.7463.3	mmu-miR-149-5p	Igf2
MSTRG.7463.4	mmu-miR-149-5p	Igf2
MSTRG.6217.6	mmu-miR-149-5p	Igf2
MSTRG.7463.2	mmu-miR-149-5p	Igf2
ENSMUST00000182953	mmu-miR-149-5p	Igf2
MSTRG.5252.12	mmu-miR-149-5p	Igf2
MSTRG.5510.2	mmu-miR-150-3p	Specc1l
MSTRG.5252.12	mmu-miR-150-3p	Specc1l
MSTRG.7463.2	mmu-miR-150-3p	Specc1l
MSTRG.7463.3	mmu-miR-150-3p	Specc1l
MSTRG.7463.4	mmu-miR-150-3p	Specc1l
MSTRG.11337.1	mmu-miR-150-5p	Igf2
MSTRG.6217.6	mmu-miR-150-5p	Igf2
ENSMUST00000182953	mmu-miR-150-5p	Igf2
MSTRG.5252.12	mmu-miR-150-5p	Igf2
MSTRG.11337.1	mmu-miR-150-5p	Dda1
MSTRG.6217.6	mmu-miR-150-5p	Dda1
ENSMUST00000182953	mmu-miR-150-5p	Dda1
MSTRG.5252.12	mmu-miR-150-5p	Dda1
MSTRG.7463.3	mmu-miR-152-5p	Tmem104
MSTRG.5252.12	mmu-miR-152-5p	Tmem104
MSTRG.7463.4	mmu-miR-152-5p	Tmem104
MSTRG.7463.2	mmu-miR-152-5p	Tmem104
MSTRG.5510.2	mmu-miR-15b-5p	Amz1
MSTRG.5252.12	mmu-miR-15b-5p	Amz1
MSTRG.11337.1	mmu-miR-15b-5p	Amz1
MSTRG.7463.3	mmu-miR-15b-5p	Amz1
MSTRG.7463.2	mmu-miR-15b-5p	Amz1
MSTRG.5510.2	mmu-miR-15b-5p	Specc1l
MSTRG.5252.12	mmu-miR-15b-5p	Specc1l
MSTRG.11337.1	mmu-miR-15b-5p	Specc1l
MSTRG.7463.3	mmu-miR-15b-5p	Specc1l
MSTRG.7463.2	mmu-miR-15b-5p	Specc1l
MSTRG.11337.1	mmu-miR-16-5p	Amz1
MSTRG.5252.12	mmu-miR-16-5p	Amz1
ENSMUST00000141681	mmu-miR-17-5p	Gpr146
MSTRG.5252.12	mmu-miR-17-5p	Gpr146
MSTRG.5510.2	mmu-miR-17-5p	Gpr146
MSTRG.6217.6	mmu-miR-184-3p	Grb2
MSTRG.5252.12	mmu-miR-1843b-5p	Tmem104
MSTRG.11337.1	mmu-miR-185-3p	Mcf2l
MSTRG.7463.3	mmu-miR-185-3p	Mcf2l
ENSMUST00000182953	mmu-miR-185-3p	Mcf2l
MSTRG.5252.12	mmu-miR-185-3p	Mcf2l
MSTRG.7463.2	mmu-miR-185-3p	Mcf2l
MSTRG.5510.2	mmu-miR-185-3p	Mcf2l
MSTRG.5499.2	mmu-miR-185-5p	Grb2
MSTRG.5510.2	mmu-miR-185-5p	Grb2
MSTRG.7463.2	mmu-miR-185-5p	Grb2
ENSMUST00000182953	mmu-miR-185-5p	Grb2
MSTRG.7463.4	mmu-miR-185-5p	Grb2
MSTRG.7463.3	mmu-miR-185-5p	Grb2
MSTRG.5252.12	mmu-miR-185-5p	Grb2
ENSMUST00000182953	mmu-miR-188-3p	Als2cl
MSTRG.6217.6	mmu-miR-188-3p	Als2cl
MSTRG.5499.2	mmu-miR-188-3p	Als2cl
MSTRG.5252.12	mmu-miR-188-3p	Als2cl
MSTRG.11337.1	mmu-miR-188-3p	Als2cl
ENSMUST00000182953	mmu-miR-188-3p	Tmem104
MSTRG.6217.6	mmu-miR-188-3p	Tmem104
MSTRG.5499.2	mmu-miR-188-3p	Tmem104
MSTRG.5252.12	mmu-miR-188-3p	Tmem104
MSTRG.11337.1	mmu-miR-188-3p	Tmem104
ENSMUST00000141681	mmu-miR-1893	Dda1
MSTRG.7463.2	mmu-miR-1894-3p	Grb2
MSTRG.7463.3	mmu-miR-1894-3p	Grb2
MSTRG.6217.6	mmu-miR-1894-3p	Grb2
MSTRG.5510.2	mmu-miR-1894-3p	Grb2
MSTRG.5499.2	mmu-miR-1894-3p	Grb2
MSTRG.5252.12	mmu-miR-1894-3p	Grb2
ENSMUST00000182953	mmu-miR-1894-3p	Grb2
MSTRG.11337.1	mmu-miR-1894-5p	Als2cl
MSTRG.7463.2	mmu-miR-1894-5p	Als2cl
MSTRG.5499.2	mmu-miR-1894-5p	Als2cl
MSTRG.5252.12	mmu-miR-1894-5p	Als2cl
MSTRG.6217.6	mmu-miR-1894-5p	Als2cl
MSTRG.7463.3	mmu-miR-1894-5p	Als2cl
MSTRG.5510.2	mmu-miR-1894-5p	Als2cl
MSTRG.5510.2	mmu-miR-1896	Mcf2l
MSTRG.7463.3	mmu-miR-1896	Mcf2l
MSTRG.5252.12	mmu-miR-1896	Mcf2l
ENSMUST00000182953	mmu-miR-1896	Mcf2l
ENSMUST00000141681	mmu-miR-1896	Mcf2l
MSTRG.7463.2	mmu-miR-1896	Mcf2l
MSTRG.5510.2	mmu-miR-1896	Als2cl
MSTRG.7463.3	mmu-miR-1896	Als2cl
MSTRG.5252.12	mmu-miR-1896	Als2cl
ENSMUST00000182953	mmu-miR-1896	Als2cl
ENSMUST00000141681	mmu-miR-1896	Als2cl
MSTRG.7463.2	mmu-miR-1896	Als2cl
MSTRG.5510.2	mmu-miR-1896	Gpr146
MSTRG.7463.3	mmu-miR-1896	Gpr146
MSTRG.5252.12	mmu-miR-1896	Gpr146
ENSMUST00000182953	mmu-miR-1896	Gpr146
ENSMUST00000141681	mmu-miR-1896	Gpr146
MSTRG.7463.2	mmu-miR-1896	Gpr146
MSTRG.6217.6	mmu-miR-1898	Ak4
MSTRG.5252.12	mmu-miR-1898	Ak4
MSTRG.7463.2	mmu-miR-1898	Ak4
MSTRG.7463.3	mmu-miR-1898	Ak4
MSTRG.7463.4	mmu-miR-1898	Ak4
MSTRG.5252.12	mmu-miR-18a-3p	Als2cl
MSTRG.7463.2	mmu-miR-18a-3p	Als2cl
MSTRG.11337.1	mmu-miR-18a-3p	Als2cl
MSTRG.7463.4	mmu-miR-18a-3p	Als2cl
MSTRG.7463.3	mmu-miR-18a-3p	Als2cl
ENSMUST00000182953	mmu-miR-18a-3p	Als2cl
MSTRG.5252.12	mmu-miR-18a-3p	Amz1
MSTRG.7463.2	mmu-miR-18a-3p	Amz1
MSTRG.11337.1	mmu-miR-18a-3p	Amz1
MSTRG.7463.4	mmu-miR-18a-3p	Amz1
MSTRG.7463.3	mmu-miR-18a-3p	Amz1
ENSMUST00000182953	mmu-miR-18a-3p	Amz1
ENSMUST00000182953	mmu-miR-18b-3p	Igf2
MSTRG.7463.2	mmu-miR-18b-3p	Igf2
MSTRG.7463.3	mmu-miR-18b-3p	Igf2
MSTRG.7463.4	mmu-miR-18b-3p	Igf2
MSTRG.5252.12	mmu-miR-1902	Igf2
ENSMUST00000141681	mmu-miR-1902	Igf2
MSTRG.5510.2	mmu-miR-1904	Specc1l
MSTRG.5252.12	mmu-miR-1904	Specc1l
ENSMUST00000182953	mmu-miR-1904	Specc1l
MSTRG.7463.2	mmu-miR-1904	Specc1l
MSTRG.5499.2	mmu-miR-1904	Specc1l
MSTRG.7463.3	mmu-miR-1904	Specc1l
MSTRG.5510.2	mmu-miR-1904	Grb2
MSTRG.5252.12	mmu-miR-1904	Grb2
ENSMUST00000182953	mmu-miR-1904	Grb2
MSTRG.7463.2	mmu-miR-1904	Grb2
MSTRG.5499.2	mmu-miR-1904	Grb2
MSTRG.7463.3	mmu-miR-1904	Grb2
MSTRG.6217.6	mmu-miR-1906	Igf2
MSTRG.7463.2	mmu-miR-1906	Igf2
MSTRG.5252.12	mmu-miR-1906	Igf2
ENSMUST00000141681	mmu-miR-1906	Igf2
ENSMUST00000182953	mmu-miR-1906	Igf2
MSTRG.7463.3	mmu-miR-1906	Igf2
MSTRG.5499.2	mmu-miR-1906	Igf2
MSTRG.6217.6	mmu-miR-1906	Als2cl
MSTRG.7463.2	mmu-miR-1906	Als2cl
MSTRG.5252.12	mmu-miR-1906	Als2cl
ENSMUST00000141681	mmu-miR-1906	Als2cl
ENSMUST00000182953	mmu-miR-1906	Als2cl
MSTRG.7463.3	mmu-miR-1906	Als2cl
MSTRG.5499.2	mmu-miR-1906	Als2cl
MSTRG.6217.6	mmu-miR-1906	Grb2
MSTRG.7463.2	mmu-miR-1906	Grb2
MSTRG.5252.12	mmu-miR-1906	Grb2
ENSMUST00000141681	mmu-miR-1906	Grb2
ENSMUST00000182953	mmu-miR-1906	Grb2
MSTRG.7463.3	mmu-miR-1906	Grb2
MSTRG.5499.2	mmu-miR-1906	Grb2
MSTRG.6217.6	mmu-miR-1906	Gpr146
MSTRG.7463.2	mmu-miR-1906	Gpr146
MSTRG.5252.12	mmu-miR-1906	Gpr146
ENSMUST00000141681	mmu-miR-1906	Gpr146
ENSMUST00000182953	mmu-miR-1906	Gpr146
MSTRG.7463.3	mmu-miR-1906	Gpr146
MSTRG.5499.2	mmu-miR-1906	Gpr146
MSTRG.6217.6	mmu-miR-1906	Amz1
MSTRG.7463.2	mmu-miR-1906	Amz1
MSTRG.5252.12	mmu-miR-1906	Amz1
ENSMUST00000141681	mmu-miR-1906	Amz1
ENSMUST00000182953	mmu-miR-1906	Amz1
MSTRG.7463.3	mmu-miR-1906	Amz1
MSTRG.5499.2	mmu-miR-1906	Amz1
MSTRG.6217.6	mmu-miR-1906	Tmem104
MSTRG.7463.2	mmu-miR-1906	Tmem104
MSTRG.5252.12	mmu-miR-1906	Tmem104
ENSMUST00000141681	mmu-miR-1906	Tmem104
ENSMUST00000182953	mmu-miR-1906	Tmem104
MSTRG.7463.3	mmu-miR-1906	Tmem104
MSTRG.5499.2	mmu-miR-1906	Tmem104
MSTRG.6217.6	mmu-miR-1906	Mcf2l
MSTRG.7463.2	mmu-miR-1906	Mcf2l
MSTRG.5252.12	mmu-miR-1906	Mcf2l
ENSMUST00000141681	mmu-miR-1906	Mcf2l
ENSMUST00000182953	mmu-miR-1906	Mcf2l
MSTRG.7463.3	mmu-miR-1906	Mcf2l
MSTRG.5499.2	mmu-miR-1906	Mcf2l
ENSMUST00000141681	mmu-miR-1907	Igf2
MSTRG.5252.12	mmu-miR-1907	Igf2
MSTRG.5499.2	mmu-miR-1907	Igf2
MSTRG.5510.2	mmu-miR-1907	Igf2
ENSMUST00000141681	mmu-miR-1907	Gpr146
MSTRG.5252.12	mmu-miR-1907	Gpr146
MSTRG.5499.2	mmu-miR-1907	Gpr146
MSTRG.5510.2	mmu-miR-1907	Gpr146
ENSMUST00000141681	mmu-miR-1907	Grb2
MSTRG.5252.12	mmu-miR-1907	Grb2
MSTRG.5499.2	mmu-miR-1907	Grb2
MSTRG.5510.2	mmu-miR-1907	Grb2
ENSMUST00000141681	mmu-miR-1907	Amz1
MSTRG.5252.12	mmu-miR-1907	Amz1
MSTRG.5499.2	mmu-miR-1907	Amz1
MSTRG.5510.2	mmu-miR-1907	Amz1
MSTRG.5252.12	mmu-miR-190b-3p	Gpr146
MSTRG.7463.4	mmu-miR-191-3p	Specc1l
MSTRG.5499.2	mmu-miR-191-3p	Specc1l
MSTRG.7463.2	mmu-miR-191-3p	Specc1l
MSTRG.5252.12	mmu-miR-191-3p	Specc1l
MSTRG.7463.3	mmu-miR-191-3p	Specc1l
MSTRG.7463.4	mmu-miR-191-3p	Ak4
MSTRG.5499.2	mmu-miR-191-3p	Ak4
MSTRG.7463.2	mmu-miR-191-3p	Ak4
MSTRG.5252.12	mmu-miR-191-3p	Ak4
MSTRG.7463.3	mmu-miR-191-3p	Ak4
ENSMUST00000182953	mmu-miR-1911-3p	Mcf2l
MSTRG.5510.2	mmu-miR-1911-3p	Mcf2l
MSTRG.5252.12	mmu-miR-1911-3p	Mcf2l
MSTRG.6217.6	mmu-miR-1911-3p	Mcf2l
ENSMUST00000141681	mmu-miR-1911-3p	Mcf2l
ENSMUST00000182953	mmu-miR-1911-3p	Igf2
MSTRG.5510.2	mmu-miR-1911-3p	Igf2
MSTRG.5252.12	mmu-miR-1911-3p	Igf2
MSTRG.6217.6	mmu-miR-1911-3p	Igf2
ENSMUST00000141681	mmu-miR-1911-3p	Igf2
MSTRG.5252.12	mmu-miR-1931	Gpr146
ENSMUST00000182953	mmu-miR-1931	Gpr146
MSTRG.5499.2	mmu-miR-1931	Gpr146
MSTRG.7463.2	mmu-miR-1932	Dda1
MSTRG.7463.3	mmu-miR-1932	Dda1
MSTRG.5510.2	mmu-miR-1932	Dda1
MSTRG.5252.12	mmu-miR-1933-3p	Gpr146
MSTRG.6217.6	mmu-miR-1933-3p	Gpr146
MSTRG.5252.12	mmu-miR-1933-3p	Ak4
MSTRG.6217.6	mmu-miR-1933-3p	Ak4
MSTRG.5252.12	mmu-miR-1934-3p	Mcf2l
MSTRG.5510.2	mmu-miR-1934-3p	Mcf2l
MSTRG.5252.12	mmu-miR-1934-3p	Igf2
MSTRG.5510.2	mmu-miR-1934-3p	Igf2
MSTRG.7463.3	mmu-miR-1934-5p	Gpr146
MSTRG.6217.6	mmu-miR-1934-5p	Gpr146
MSTRG.5252.12	mmu-miR-1934-5p	Gpr146
MSTRG.7463.2	mmu-miR-1934-5p	Gpr146
MSTRG.5510.2	mmu-miR-1934-5p	Gpr146
ENSMUST00000182953	mmu-miR-1934-5p	Gpr146
MSTRG.7463.4	mmu-miR-1938	Als2cl
MSTRG.7463.2	mmu-miR-1938	Als2cl
MSTRG.5499.2	mmu-miR-1938	Als2cl
MSTRG.7463.3	mmu-miR-1938	Als2cl
MSTRG.5252.12	mmu-miR-1938	Als2cl
MSTRG.7463.4	mmu-miR-1938	Specc1l
MSTRG.7463.2	mmu-miR-1938	Specc1l
MSTRG.5499.2	mmu-miR-1938	Specc1l
MSTRG.7463.3	mmu-miR-1938	Specc1l
MSTRG.5252.12	mmu-miR-1938	Specc1l
MSTRG.5252.12	mmu-miR-193b-3p	Amz1
MSTRG.5252.12	mmu-miR-193b-3p	Gpr146
MSTRG.11337.1	mmu-miR-194-1-3p	Mcf2l
ENSMUST00000182953	mmu-miR-194-1-3p	Mcf2l
MSTRG.5510.2	mmu-miR-194-1-3p	Mcf2l
MSTRG.5252.12	mmu-miR-194-1-3p	Mcf2l
MSTRG.5252.12	mmu-miR-194-2-3p	Tmem104
ENSMUST00000182953	mmu-miR-194-2-3p	Tmem104
MSTRG.5252.12	mmu-miR-194-2-3p	Mcf2l
ENSMUST00000182953	mmu-miR-194-2-3p	Mcf2l
MSTRG.5252.12	mmu-miR-194-2-3p	Grb2
ENSMUST00000182953	mmu-miR-194-2-3p	Grb2
MSTRG.5499.2	mmu-miR-1941-3p	Specc1l
MSTRG.7463.3	mmu-miR-1941-5p	Dda1
MSTRG.5252.12	mmu-miR-1941-5p	Dda1
MSTRG.7463.2	mmu-miR-1941-5p	Dda1
MSTRG.5510.2	mmu-miR-1941-5p	Dda1
MSTRG.5499.2	mmu-miR-1941-5p	Dda1
MSTRG.6217.6	mmu-miR-1941-5p	Dda1
MSTRG.5252.12	mmu-miR-1942	Gpr146
MSTRG.7463.2	mmu-miR-1943-5p	Mcf2l
MSTRG.7463.4	mmu-miR-1943-5p	Mcf2l
MSTRG.5510.2	mmu-miR-1943-5p	Mcf2l
MSTRG.6217.6	mmu-miR-1943-5p	Mcf2l
MSTRG.7463.3	mmu-miR-1943-5p	Mcf2l
MSTRG.5252.12	mmu-miR-1943-5p	Mcf2l
MSTRG.5499.2	mmu-miR-1943-5p	Mcf2l
ENSMUST00000182953	mmu-miR-1943-5p	Mcf2l
MSTRG.7463.2	mmu-miR-1943-5p	Igf2
MSTRG.7463.4	mmu-miR-1943-5p	Igf2
MSTRG.5510.2	mmu-miR-1943-5p	Igf2
MSTRG.6217.6	mmu-miR-1943-5p	Igf2
MSTRG.7463.3	mmu-miR-1943-5p	Igf2
MSTRG.5252.12	mmu-miR-1943-5p	Igf2
MSTRG.5499.2	mmu-miR-1943-5p	Igf2
ENSMUST00000182953	mmu-miR-1943-5p	Igf2
MSTRG.7463.2	mmu-miR-1943-5p	Gpr146
MSTRG.7463.4	mmu-miR-1943-5p	Gpr146
MSTRG.5510.2	mmu-miR-1943-5p	Gpr146
MSTRG.6217.6	mmu-miR-1943-5p	Gpr146
MSTRG.7463.3	mmu-miR-1943-5p	Gpr146
MSTRG.5252.12	mmu-miR-1943-5p	Gpr146
MSTRG.5499.2	mmu-miR-1943-5p	Gpr146
ENSMUST00000182953	mmu-miR-1943-5p	Gpr146
MSTRG.7463.2	mmu-miR-1943-5p	Tmem104
MSTRG.7463.4	mmu-miR-1943-5p	Tmem104
MSTRG.5510.2	mmu-miR-1943-5p	Tmem104
MSTRG.6217.6	mmu-miR-1943-5p	Tmem104
MSTRG.7463.3	mmu-miR-1943-5p	Tmem104
MSTRG.5252.12	mmu-miR-1943-5p	Tmem104
MSTRG.5499.2	mmu-miR-1943-5p	Tmem104
ENSMUST00000182953	mmu-miR-1943-5p	Tmem104
MSTRG.6217.6	mmu-miR-1946a	Specc1l
MSTRG.5252.12	mmu-miR-1946a	Specc1l
MSTRG.6217.6	mmu-miR-1946b	Specc1l
ENSMUST00000141681	mmu-miR-1946b	Specc1l
MSTRG.11337.1	mmu-miR-1946b	Specc1l
MSTRG.5252.12	mmu-miR-1946b	Specc1l
MSTRG.6217.6	mmu-miR-1947-3p	Als2cl
MSTRG.5252.12	mmu-miR-1947-3p	Als2cl
MSTRG.5499.2	mmu-miR-1947-3p	Als2cl
MSTRG.5510.2	mmu-miR-1947-3p	Als2cl
MSTRG.5252.12	mmu-miR-1950	Igf2
MSTRG.5499.2	mmu-miR-1954	Mcf2l
MSTRG.5510.2	mmu-miR-1954	Mcf2l
MSTRG.5252.12	mmu-miR-1954	Mcf2l
MSTRG.7463.3	mmu-miR-1954	Mcf2l
MSTRG.7463.2	mmu-miR-1954	Mcf2l
MSTRG.7463.4	mmu-miR-1954	Mcf2l
MSTRG.6217.6	mmu-miR-1954	Mcf2l
MSTRG.11337.1	mmu-miR-1954	Mcf2l
MSTRG.5499.2	mmu-miR-1954	Amz1
MSTRG.5510.2	mmu-miR-1954	Amz1
MSTRG.5252.12	mmu-miR-1954	Amz1
MSTRG.7463.3	mmu-miR-1954	Amz1
MSTRG.7463.2	mmu-miR-1954	Amz1
MSTRG.7463.4	mmu-miR-1954	Amz1
MSTRG.6217.6	mmu-miR-1954	Amz1
MSTRG.11337.1	mmu-miR-1954	Amz1
MSTRG.5499.2	mmu-miR-1954	Gpr146
MSTRG.5510.2	mmu-miR-1954	Gpr146
MSTRG.5252.12	mmu-miR-1954	Gpr146
MSTRG.7463.3	mmu-miR-1954	Gpr146
MSTRG.7463.2	mmu-miR-1954	Gpr146
MSTRG.7463.4	mmu-miR-1954	Gpr146
MSTRG.6217.6	mmu-miR-1954	Gpr146
MSTRG.11337.1	mmu-miR-1954	Gpr146
MSTRG.5499.2	mmu-miR-1954	Specc1l
MSTRG.5510.2	mmu-miR-1954	Specc1l
MSTRG.5252.12	mmu-miR-1954	Specc1l
MSTRG.7463.3	mmu-miR-1954	Specc1l
MSTRG.7463.2	mmu-miR-1954	Specc1l
MSTRG.7463.4	mmu-miR-1954	Specc1l
MSTRG.6217.6	mmu-miR-1954	Specc1l
MSTRG.11337.1	mmu-miR-1954	Specc1l
MSTRG.6217.6	mmu-miR-1955-5p	Amz1
MSTRG.5252.12	mmu-miR-1955-5p	Amz1
ENSMUST00000182953	mmu-miR-1955-5p	Amz1
MSTRG.7463.4	mmu-miR-1955-5p	Amz1
MSTRG.7463.3	mmu-miR-1955-5p	Amz1
MSTRG.5499.2	mmu-miR-1955-5p	Amz1
MSTRG.7463.2	mmu-miR-1955-5p	Amz1
MSTRG.6217.6	mmu-miR-1955-5p	Als2cl
MSTRG.5252.12	mmu-miR-1955-5p	Als2cl
ENSMUST00000182953	mmu-miR-1955-5p	Als2cl
MSTRG.7463.4	mmu-miR-1955-5p	Als2cl
MSTRG.7463.3	mmu-miR-1955-5p	Als2cl
MSTRG.5499.2	mmu-miR-1955-5p	Als2cl
MSTRG.7463.2	mmu-miR-1955-5p	Als2cl
ENSMUST00000141681	mmu-miR-1956	Tmem104
MSTRG.5252.12	mmu-miR-1956	Tmem104
MSTRG.7463.2	mmu-miR-1956	Tmem104
MSTRG.5510.2	mmu-miR-1956	Tmem104
MSTRG.7463.4	mmu-miR-1956	Tmem104
MSTRG.7463.3	mmu-miR-1956	Tmem104
MSTRG.5499.2	mmu-miR-1956	Tmem104
ENSMUST00000141681	mmu-miR-1956	Grb2
MSTRG.5252.12	mmu-miR-1956	Grb2
MSTRG.7463.2	mmu-miR-1956	Grb2
MSTRG.5510.2	mmu-miR-1956	Grb2
MSTRG.7463.4	mmu-miR-1956	Grb2
MSTRG.7463.3	mmu-miR-1956	Grb2
MSTRG.5499.2	mmu-miR-1956	Grb2
ENSMUST00000141681	mmu-miR-1956	Als2cl
MSTRG.5252.12	mmu-miR-1956	Als2cl
MSTRG.7463.2	mmu-miR-1956	Als2cl
MSTRG.5510.2	mmu-miR-1956	Als2cl
MSTRG.7463.4	mmu-miR-1956	Als2cl
MSTRG.7463.3	mmu-miR-1956	Als2cl
MSTRG.5499.2	mmu-miR-1956	Als2cl
ENSMUST00000141681	mmu-miR-1956	Ak4
MSTRG.5252.12	mmu-miR-1956	Ak4
MSTRG.7463.2	mmu-miR-1956	Ak4
MSTRG.5510.2	mmu-miR-1956	Ak4
MSTRG.7463.4	mmu-miR-1956	Ak4
MSTRG.7463.3	mmu-miR-1956	Ak4
MSTRG.5499.2	mmu-miR-1956	Ak4
ENSMUST00000141681	mmu-miR-1956	Amz1
MSTRG.5252.12	mmu-miR-1956	Amz1
MSTRG.7463.2	mmu-miR-1956	Amz1
MSTRG.5510.2	mmu-miR-1956	Amz1
MSTRG.7463.4	mmu-miR-1956	Amz1
MSTRG.7463.3	mmu-miR-1956	Amz1
MSTRG.5499.2	mmu-miR-1956	Amz1
ENSMUST00000141681	mmu-miR-1956	Dda1
MSTRG.5252.12	mmu-miR-1956	Dda1
MSTRG.7463.2	mmu-miR-1956	Dda1
MSTRG.5510.2	mmu-miR-1956	Dda1
MSTRG.7463.4	mmu-miR-1956	Dda1
MSTRG.7463.3	mmu-miR-1956	Dda1
MSTRG.5499.2	mmu-miR-1956	Dda1
MSTRG.11337.1	mmu-miR-195a-5p	Igf2
MSTRG.7463.2	mmu-miR-195b	Amz1
MSTRG.7463.3	mmu-miR-195b	Amz1
MSTRG.5252.12	mmu-miR-195b	Amz1
MSTRG.7463.2	mmu-miR-195b	Igf2
MSTRG.7463.3	mmu-miR-195b	Igf2
MSTRG.5252.12	mmu-miR-195b	Igf2
ENSMUST00000182953	mmu-miR-1960	Dda1
MSTRG.5252.12	mmu-miR-1960	Dda1
MSTRG.5499.2	mmu-miR-1960	Dda1
MSTRG.6217.6	mmu-miR-1960	Dda1
MSTRG.6217.6	mmu-miR-1962	Tmem104
MSTRG.7463.2	mmu-miR-1962	Tmem104
ENSMUST00000182953	mmu-miR-1962	Tmem104
MSTRG.5510.2	mmu-miR-1962	Tmem104
MSTRG.5252.12	mmu-miR-1962	Tmem104
MSTRG.7463.4	mmu-miR-1962	Tmem104
MSTRG.7463.3	mmu-miR-1962	Tmem104
MSTRG.6217.6	mmu-miR-1962	Dda1
MSTRG.7463.2	mmu-miR-1962	Dda1
ENSMUST00000182953	mmu-miR-1962	Dda1
MSTRG.5510.2	mmu-miR-1962	Dda1
MSTRG.5252.12	mmu-miR-1962	Dda1
MSTRG.7463.4	mmu-miR-1962	Dda1
MSTRG.7463.3	mmu-miR-1962	Dda1
MSTRG.6217.6	mmu-miR-1962	Specc1l
MSTRG.7463.2	mmu-miR-1962	Specc1l
ENSMUST00000182953	mmu-miR-1962	Specc1l
MSTRG.5510.2	mmu-miR-1962	Specc1l
MSTRG.5252.12	mmu-miR-1962	Specc1l
MSTRG.7463.4	mmu-miR-1962	Specc1l
MSTRG.7463.3	mmu-miR-1962	Specc1l
MSTRG.6217.6	mmu-miR-1962	Mcf2l
MSTRG.7463.2	mmu-miR-1962	Mcf2l
ENSMUST00000182953	mmu-miR-1962	Mcf2l
MSTRG.5510.2	mmu-miR-1962	Mcf2l
MSTRG.5252.12	mmu-miR-1962	Mcf2l
MSTRG.7463.4	mmu-miR-1962	Mcf2l
MSTRG.7463.3	mmu-miR-1962	Mcf2l
MSTRG.6217.6	mmu-miR-1962	Grb2
MSTRG.7463.2	mmu-miR-1962	Grb2
ENSMUST00000182953	mmu-miR-1962	Grb2
MSTRG.5510.2	mmu-miR-1962	Grb2
MSTRG.5252.12	mmu-miR-1962	Grb2
MSTRG.7463.4	mmu-miR-1962	Grb2
MSTRG.7463.3	mmu-miR-1962	Grb2
MSTRG.7463.4	mmu-miR-1964-5p	Mcf2l
MSTRG.7463.3	mmu-miR-1964-5p	Mcf2l
MSTRG.5252.12	mmu-miR-1964-5p	Mcf2l
MSTRG.5499.2	mmu-miR-1964-5p	Mcf2l
MSTRG.11337.1	mmu-miR-1964-5p	Mcf2l
MSTRG.7463.2	mmu-miR-1964-5p	Mcf2l
MSTRG.7463.4	mmu-miR-1964-5p	Tmem104
MSTRG.7463.3	mmu-miR-1964-5p	Tmem104
MSTRG.5252.12	mmu-miR-1964-5p	Tmem104
MSTRG.5499.2	mmu-miR-1964-5p	Tmem104
MSTRG.11337.1	mmu-miR-1964-5p	Tmem104
MSTRG.7463.2	mmu-miR-1964-5p	Tmem104
MSTRG.7463.4	mmu-miR-1966-5p	Ak4
MSTRG.5499.2	mmu-miR-1966-5p	Ak4
MSTRG.7463.2	mmu-miR-1966-5p	Ak4
MSTRG.5252.12	mmu-miR-1966-5p	Ak4
ENSMUST00000182953	mmu-miR-1966-5p	Ak4
MSTRG.5510.2	mmu-miR-1966-5p	Ak4
MSTRG.7463.3	mmu-miR-1966-5p	Ak4
MSTRG.7463.4	mmu-miR-1966-5p	Dda1
MSTRG.5499.2	mmu-miR-1966-5p	Dda1
MSTRG.7463.2	mmu-miR-1966-5p	Dda1
MSTRG.5252.12	mmu-miR-1966-5p	Dda1
ENSMUST00000182953	mmu-miR-1966-5p	Dda1
MSTRG.5510.2	mmu-miR-1966-5p	Dda1
MSTRG.7463.3	mmu-miR-1966-5p	Dda1
MSTRG.7463.4	mmu-miR-1966-5p	Tmem104
MSTRG.5499.2	mmu-miR-1966-5p	Tmem104
MSTRG.7463.2	mmu-miR-1966-5p	Tmem104
MSTRG.5252.12	mmu-miR-1966-5p	Tmem104
ENSMUST00000182953	mmu-miR-1966-5p	Tmem104
MSTRG.5510.2	mmu-miR-1966-5p	Tmem104
MSTRG.7463.3	mmu-miR-1966-5p	Tmem104
MSTRG.7463.4	mmu-miR-1966-5p	Mcf2l
MSTRG.5499.2	mmu-miR-1966-5p	Mcf2l
MSTRG.7463.2	mmu-miR-1966-5p	Mcf2l
MSTRG.5252.12	mmu-miR-1966-5p	Mcf2l
ENSMUST00000182953	mmu-miR-1966-5p	Mcf2l
MSTRG.5510.2	mmu-miR-1966-5p	Mcf2l
MSTRG.7463.3	mmu-miR-1966-5p	Mcf2l
ENSMUST00000182953	mmu-miR-1967	Specc1l
MSTRG.5499.2	mmu-miR-1967	Specc1l
MSTRG.5252.12	mmu-miR-1967	Specc1l
MSTRG.7463.2	mmu-miR-1968-3p	Dda1
MSTRG.7463.4	mmu-miR-1968-3p	Dda1
MSTRG.7463.3	mmu-miR-1968-3p	Dda1
MSTRG.5252.12	mmu-miR-1968-3p	Dda1
MSTRG.6217.6	mmu-miR-1968-3p	Dda1
ENSMUST00000182953	mmu-miR-1968-5p	Ak4
ENSMUST00000141681	mmu-miR-1968-5p	Ak4
MSTRG.5252.12	mmu-miR-1968-5p	Ak4
MSTRG.7463.3	mmu-miR-1968-5p	Ak4
MSTRG.7463.2	mmu-miR-1968-5p	Ak4
MSTRG.5510.2	mmu-miR-1968-5p	Ak4
MSTRG.7463.4	mmu-miR-1968-5p	Ak4
ENSMUST00000182953	mmu-miR-1968-5p	Als2cl
ENSMUST00000141681	mmu-miR-1968-5p	Als2cl
MSTRG.5252.12	mmu-miR-1968-5p	Als2cl
MSTRG.7463.3	mmu-miR-1968-5p	Als2cl
MSTRG.7463.2	mmu-miR-1968-5p	Als2cl
MSTRG.5510.2	mmu-miR-1968-5p	Als2cl
MSTRG.7463.4	mmu-miR-1968-5p	Als2cl
MSTRG.5252.12	mmu-miR-1969	Igf2
MSTRG.11337.1	mmu-miR-196b-5p	Dda1
MSTRG.6217.6	mmu-miR-1970	Amz1
MSTRG.5252.12	mmu-miR-1970	Amz1
ENSMUST00000141681	mmu-miR-1970	Amz1
MSTRG.6217.6	mmu-miR-1970	Als2cl
MSTRG.5252.12	mmu-miR-1970	Als2cl
ENSMUST00000141681	mmu-miR-1970	Als2cl
MSTRG.5252.12	mmu-miR-1970c-5p	Als2cl
MSTRG.6217.6	mmu-miR-1970c-5p	Als2cl
MSTRG.5252.12	mmu-miR-1982-3p	Igf2
MSTRG.7463.3	mmu-miR-1982-3p	Igf2
ENSMUST00000182953	mmu-miR-1982-3p	Igf2
MSTRG.5499.2	mmu-miR-1982-3p	Igf2
MSTRG.11337.1	mmu-miR-1982-3p	Igf2
MSTRG.7463.4	mmu-miR-1982-3p	Igf2
MSTRG.5510.2	mmu-miR-1982-3p	Igf2
MSTRG.7463.2	mmu-miR-1982-3p	Igf2
MSTRG.7463.3	mmu-miR-1982-5p	Gpr146
MSTRG.7463.2	mmu-miR-1982-5p	Gpr146
MSTRG.7463.4	mmu-miR-1982-5p	Gpr146
MSTRG.6217.6	mmu-miR-1982-5p	Gpr146
MSTRG.5510.2	mmu-miR-1982-5p	Gpr146
MSTRG.5252.12	mmu-miR-1982-5p	Gpr146
MSTRG.5499.2	mmu-miR-1982-5p	Gpr146
MSTRG.7463.2	mmu-miR-204-3p	Ak4
ENSMUST00000182953	mmu-miR-204-3p	Ak4
MSTRG.5510.2	mmu-miR-204-3p	Ak4
MSTRG.6217.6	mmu-miR-204-3p	Ak4
MSTRG.11337.1	mmu-miR-204-3p	Ak4
MSTRG.5252.12	mmu-miR-204-3p	Ak4
MSTRG.7463.3	mmu-miR-204-3p	Ak4
MSTRG.7463.4	mmu-miR-204-3p	Ak4
MSTRG.7463.2	mmu-miR-204-3p	Als2cl
ENSMUST00000182953	mmu-miR-204-3p	Als2cl
MSTRG.5510.2	mmu-miR-204-3p	Als2cl
MSTRG.6217.6	mmu-miR-204-3p	Als2cl
MSTRG.11337.1	mmu-miR-204-3p	Als2cl
MSTRG.5252.12	mmu-miR-204-3p	Als2cl
MSTRG.7463.3	mmu-miR-204-3p	Als2cl
MSTRG.7463.4	mmu-miR-204-3p	Als2cl
MSTRG.5252.12	mmu-miR-204-5p	Ak4
MSTRG.5499.2	mmu-miR-207	Tmem104
MSTRG.5252.12	mmu-miR-207	Tmem104
MSTRG.6217.6	mmu-miR-207	Tmem104
MSTRG.5510.2	mmu-miR-207	Tmem104
ENSMUST00000141681	mmu-miR-207	Tmem104
MSTRG.5499.2	mmu-miR-207	Igf2
MSTRG.5252.12	mmu-miR-207	Igf2
MSTRG.6217.6	mmu-miR-207	Igf2
MSTRG.5510.2	mmu-miR-207	Igf2
ENSMUST00000141681	mmu-miR-207	Igf2
MSTRG.5499.2	mmu-miR-207	Specc1l
MSTRG.5252.12	mmu-miR-207	Specc1l
MSTRG.6217.6	mmu-miR-207	Specc1l
MSTRG.5510.2	mmu-miR-207	Specc1l
ENSMUST00000141681	mmu-miR-207	Specc1l
ENSMUST00000141681	mmu-miR-20b-5p	Gpr146
MSTRG.5510.2	mmu-miR-20b-5p	Gpr146
MSTRG.7463.2	mmu-miR-210-5p	Igf2
MSTRG.7463.4	mmu-miR-210-5p	Igf2
MSTRG.7463.3	mmu-miR-210-5p	Igf2
ENSMUST00000182953	mmu-miR-210-5p	Igf2
MSTRG.5252.12	mmu-miR-210-5p	Igf2
MSTRG.7463.2	mmu-miR-210-5p	Tmem104
MSTRG.7463.4	mmu-miR-210-5p	Tmem104
MSTRG.7463.3	mmu-miR-210-5p	Tmem104
ENSMUST00000182953	mmu-miR-210-5p	Tmem104
MSTRG.5252.12	mmu-miR-210-5p	Tmem104
MSTRG.5252.12	mmu-miR-211-3p	Dda1
MSTRG.6217.6	mmu-miR-211-3p	Dda1
MSTRG.5510.2	mmu-miR-211-3p	Dda1
MSTRG.5252.12	mmu-miR-211-5p	Ak4
MSTRG.5510.2	mmu-miR-2136	Tmem104
MSTRG.6217.6	mmu-miR-2136	Tmem104
MSTRG.5252.12	mmu-miR-2136	Tmem104
MSTRG.5252.12	mmu-miR-214-3p	Mcf2l
MSTRG.6217.6	mmu-miR-214-3p	Mcf2l
ENSMUST00000182953	mmu-miR-214-3p	Mcf2l
MSTRG.5499.2	mmu-miR-214-3p	Mcf2l
MSTRG.5252.12	mmu-miR-214-3p	Grb2
MSTRG.6217.6	mmu-miR-214-3p	Grb2
ENSMUST00000182953	mmu-miR-214-3p	Grb2
MSTRG.5499.2	mmu-miR-214-3p	Grb2
MSTRG.5252.12	mmu-miR-214-3p	Als2cl
MSTRG.6217.6	mmu-miR-214-3p	Als2cl
ENSMUST00000182953	mmu-miR-214-3p	Als2cl
MSTRG.5499.2	mmu-miR-214-3p	Als2cl
MSTRG.5252.12	mmu-miR-214-3p	Specc1l
MSTRG.6217.6	mmu-miR-214-3p	Specc1l
ENSMUST00000182953	mmu-miR-214-3p	Specc1l
MSTRG.5499.2	mmu-miR-214-3p	Specc1l
MSTRG.6217.6	mmu-miR-214-5p	Gpr146
ENSMUST00000182953	mmu-miR-214-5p	Gpr146
MSTRG.5510.2	mmu-miR-214-5p	Gpr146
MSTRG.5252.12	mmu-miR-214-5p	Gpr146
MSTRG.11337.1	mmu-miR-214-5p	Gpr146
MSTRG.5252.12	mmu-miR-216a-3p	Specc1l
MSTRG.7463.4	mmu-miR-216a-3p	Specc1l
MSTRG.7463.3	mmu-miR-216a-3p	Specc1l
MSTRG.7463.2	mmu-miR-216a-3p	Specc1l
MSTRG.6217.6	mmu-miR-216a-3p	Specc1l
MSTRG.5499.2	mmu-miR-216c-5p	Als2cl
MSTRG.5252.12	mmu-miR-217-5p	Ak4
MSTRG.6217.6	mmu-miR-218-1-3p	Amz1
MSTRG.5252.12	mmu-miR-218-1-3p	Amz1
MSTRG.5510.2	mmu-miR-22-3p	Specc1l
MSTRG.6217.6	mmu-miR-22-3p	Specc1l
MSTRG.7463.3	mmu-miR-221-5p	Mcf2l
ENSMUST00000182953	mmu-miR-221-5p	Mcf2l
MSTRG.5252.12	mmu-miR-221-5p	Mcf2l
MSTRG.7463.4	mmu-miR-221-5p	Mcf2l
MSTRG.7463.2	mmu-miR-221-5p	Mcf2l
MSTRG.5510.2	mmu-miR-221-5p	Mcf2l
MSTRG.6217.6	mmu-miR-221-5p	Mcf2l
MSTRG.11337.1	mmu-miR-221-5p	Mcf2l
MSTRG.7463.3	mmu-miR-221-5p	Tmem104
ENSMUST00000182953	mmu-miR-221-5p	Tmem104
MSTRG.5252.12	mmu-miR-221-5p	Tmem104
MSTRG.7463.4	mmu-miR-221-5p	Tmem104
MSTRG.7463.2	mmu-miR-221-5p	Tmem104
MSTRG.5510.2	mmu-miR-221-5p	Tmem104
MSTRG.6217.6	mmu-miR-221-5p	Tmem104
MSTRG.11337.1	mmu-miR-221-5p	Tmem104
MSTRG.7463.3	mmu-miR-221-5p	Specc1l
ENSMUST00000182953	mmu-miR-221-5p	Specc1l
MSTRG.5252.12	mmu-miR-221-5p	Specc1l
MSTRG.7463.4	mmu-miR-221-5p	Specc1l
MSTRG.7463.2	mmu-miR-221-5p	Specc1l
MSTRG.5510.2	mmu-miR-221-5p	Specc1l
MSTRG.6217.6	mmu-miR-221-5p	Specc1l
MSTRG.11337.1	mmu-miR-221-5p	Specc1l
MSTRG.7463.3	mmu-miR-221-5p	Amz1
ENSMUST00000182953	mmu-miR-221-5p	Amz1
MSTRG.5252.12	mmu-miR-221-5p	Amz1
MSTRG.7463.4	mmu-miR-221-5p	Amz1
MSTRG.7463.2	mmu-miR-221-5p	Amz1
MSTRG.5510.2	mmu-miR-221-5p	Amz1
MSTRG.6217.6	mmu-miR-221-5p	Amz1
MSTRG.11337.1	mmu-miR-221-5p	Amz1
MSTRG.5510.2	mmu-miR-23b-5p	Gpr146
MSTRG.7463.2	mmu-miR-23b-5p	Gpr146
MSTRG.11337.1	mmu-miR-23b-5p	Gpr146
MSTRG.5252.12	mmu-miR-23b-5p	Gpr146
ENSMUST00000182953	mmu-miR-23b-5p	Gpr146
MSTRG.7463.3	mmu-miR-23b-5p	Gpr146
MSTRG.7463.4	mmu-miR-24-3p	Dda1
MSTRG.6217.6	mmu-miR-24-3p	Dda1
MSTRG.5252.12	mmu-miR-24-3p	Dda1
ENSMUST00000182953	mmu-miR-24-3p	Dda1
MSTRG.11337.1	mmu-miR-24-3p	Dda1
MSTRG.7463.3	mmu-miR-24-3p	Dda1
MSTRG.7463.2	mmu-miR-24-3p	Dda1
MSTRG.7463.3	mmu-miR-27a-3p	Als2cl
MSTRG.7463.2	mmu-miR-27a-3p	Als2cl
MSTRG.7463.4	mmu-miR-27a-3p	Als2cl
MSTRG.5252.12	mmu-miR-27a-3p	Als2cl
MSTRG.5499.2	mmu-miR-27a-3p	Als2cl
MSTRG.6217.6	mmu-miR-2861	Gpr146
MSTRG.7463.4	mmu-miR-2861	Gpr146
MSTRG.11337.1	mmu-miR-2861	Gpr146
MSTRG.7463.3	mmu-miR-2861	Gpr146
ENSMUST00000182953	mmu-miR-2861	Gpr146
MSTRG.5252.12	mmu-miR-2861	Gpr146
MSTRG.5499.2	mmu-miR-2861	Gpr146
MSTRG.7463.2	mmu-miR-2861	Gpr146
ENSMUST00000141681	mmu-miR-2861	Gpr146
MSTRG.6217.6	mmu-miR-2861	Grb2
MSTRG.7463.4	mmu-miR-2861	Grb2
MSTRG.11337.1	mmu-miR-2861	Grb2
MSTRG.7463.3	mmu-miR-2861	Grb2
ENSMUST00000182953	mmu-miR-2861	Grb2
MSTRG.5252.12	mmu-miR-2861	Grb2
MSTRG.5499.2	mmu-miR-2861	Grb2
MSTRG.7463.2	mmu-miR-2861	Grb2
ENSMUST00000141681	mmu-miR-2861	Grb2
MSTRG.6217.6	mmu-miR-2861	Tmem104
MSTRG.7463.4	mmu-miR-2861	Tmem104
MSTRG.11337.1	mmu-miR-2861	Tmem104
MSTRG.7463.3	mmu-miR-2861	Tmem104
ENSMUST00000182953	mmu-miR-2861	Tmem104
MSTRG.5252.12	mmu-miR-2861	Tmem104
MSTRG.5499.2	mmu-miR-2861	Tmem104
MSTRG.7463.2	mmu-miR-2861	Tmem104
ENSMUST00000141681	mmu-miR-2861	Tmem104
MSTRG.6217.6	mmu-miR-2861	Mcf2l
MSTRG.7463.4	mmu-miR-2861	Mcf2l
MSTRG.11337.1	mmu-miR-2861	Mcf2l
MSTRG.7463.3	mmu-miR-2861	Mcf2l
ENSMUST00000182953	mmu-miR-2861	Mcf2l
MSTRG.5252.12	mmu-miR-2861	Mcf2l
MSTRG.5499.2	mmu-miR-2861	Mcf2l
MSTRG.7463.2	mmu-miR-2861	Mcf2l
ENSMUST00000141681	mmu-miR-2861	Mcf2l
MSTRG.6217.6	mmu-miR-2861	Dda1
MSTRG.7463.4	mmu-miR-2861	Dda1
MSTRG.11337.1	mmu-miR-2861	Dda1
MSTRG.7463.3	mmu-miR-2861	Dda1
ENSMUST00000182953	mmu-miR-2861	Dda1
MSTRG.5252.12	mmu-miR-2861	Dda1
MSTRG.5499.2	mmu-miR-2861	Dda1
MSTRG.7463.2	mmu-miR-2861	Dda1
ENSMUST00000141681	mmu-miR-2861	Dda1
MSTRG.6217.6	mmu-miR-2861	Als2cl
MSTRG.7463.4	mmu-miR-2861	Als2cl
MSTRG.11337.1	mmu-miR-2861	Als2cl
MSTRG.7463.3	mmu-miR-2861	Als2cl
ENSMUST00000182953	mmu-miR-2861	Als2cl
MSTRG.5252.12	mmu-miR-2861	Als2cl
MSTRG.5499.2	mmu-miR-2861	Als2cl
MSTRG.7463.2	mmu-miR-2861	Als2cl
ENSMUST00000141681	mmu-miR-2861	Als2cl
MSTRG.11337.1	mmu-miR-290a-5p	Amz1
MSTRG.5510.2	mmu-miR-292b-3p	Amz1
MSTRG.7463.4	mmu-miR-292b-3p	Amz1
MSTRG.7463.3	mmu-miR-292b-3p	Amz1
MSTRG.6217.6	mmu-miR-292b-3p	Amz1
MSTRG.7463.2	mmu-miR-292b-3p	Amz1
MSTRG.5510.2	mmu-miR-292b-3p	Ak4
MSTRG.7463.4	mmu-miR-292b-3p	Ak4
MSTRG.7463.3	mmu-miR-292b-3p	Ak4
MSTRG.6217.6	mmu-miR-292b-3p	Ak4
MSTRG.7463.2	mmu-miR-292b-3p	Ak4
MSTRG.5510.2	mmu-miR-292b-3p	Tmem104
MSTRG.7463.4	mmu-miR-292b-3p	Tmem104
MSTRG.7463.3	mmu-miR-292b-3p	Tmem104
MSTRG.6217.6	mmu-miR-292b-3p	Tmem104
MSTRG.7463.2	mmu-miR-292b-3p	Tmem104
MSTRG.5510.2	mmu-miR-292b-3p	Specc1l
MSTRG.7463.4	mmu-miR-292b-3p	Specc1l
MSTRG.7463.3	mmu-miR-292b-3p	Specc1l
MSTRG.6217.6	mmu-miR-292b-3p	Specc1l
MSTRG.7463.2	mmu-miR-292b-3p	Specc1l
ENSMUST00000141681	mmu-miR-298-5p	Ak4
MSTRG.6217.6	mmu-miR-298-5p	Ak4
MSTRG.11337.1	mmu-miR-298-5p	Ak4
MSTRG.7463.2	mmu-miR-298-5p	Ak4
MSTRG.7463.3	mmu-miR-298-5p	Ak4
MSTRG.5252.12	mmu-miR-298-5p	Ak4
MSTRG.7463.4	mmu-miR-298-5p	Ak4
MSTRG.5510.2	mmu-miR-298-5p	Ak4
MSTRG.5499.2	mmu-miR-298-5p	Ak4
ENSMUST00000182953	mmu-miR-298-5p	Ak4
ENSMUST00000141681	mmu-miR-298-5p	Specc1l
MSTRG.6217.6	mmu-miR-298-5p	Specc1l
MSTRG.11337.1	mmu-miR-298-5p	Specc1l
MSTRG.7463.2	mmu-miR-298-5p	Specc1l
MSTRG.7463.3	mmu-miR-298-5p	Specc1l
MSTRG.5252.12	mmu-miR-298-5p	Specc1l
MSTRG.7463.4	mmu-miR-298-5p	Specc1l
MSTRG.5510.2	mmu-miR-298-5p	Specc1l
MSTRG.5499.2	mmu-miR-298-5p	Specc1l
ENSMUST00000182953	mmu-miR-298-5p	Specc1l
MSTRG.6217.6	mmu-miR-299a-3p	Igf2
MSTRG.6217.6	mmu-miR-299a-3p	Tmem104
MSTRG.6217.6	mmu-miR-299a-3p	Amz1
MSTRG.6217.6	mmu-miR-299a-3p	Gpr146
MSTRG.5510.2	mmu-miR-302d-3p	Gpr146
MSTRG.7463.3	mmu-miR-302d-3p	Gpr146
MSTRG.7463.4	mmu-miR-302d-3p	Gpr146
MSTRG.5252.12	mmu-miR-302d-3p	Gpr146
MSTRG.7463.2	mmu-miR-302d-3p	Gpr146
MSTRG.7463.2	mmu-miR-3057-3p	Gpr146
MSTRG.11337.1	mmu-miR-3057-3p	Gpr146
MSTRG.7463.3	mmu-miR-3057-3p	Gpr146
MSTRG.5252.12	mmu-miR-3057-3p	Gpr146
ENSMUST00000182953	mmu-miR-3057-3p	Gpr146
MSTRG.5510.2	mmu-miR-3057-3p	Gpr146
MSTRG.5499.2	mmu-miR-3057-3p	Gpr146
ENSMUST00000141681	mmu-miR-3057-3p	Gpr146
MSTRG.7463.2	mmu-miR-3057-3p	Mcf2l
MSTRG.11337.1	mmu-miR-3057-3p	Mcf2l
MSTRG.7463.3	mmu-miR-3057-3p	Mcf2l
MSTRG.5252.12	mmu-miR-3057-3p	Mcf2l
ENSMUST00000182953	mmu-miR-3057-3p	Mcf2l
MSTRG.5510.2	mmu-miR-3057-3p	Mcf2l
MSTRG.5499.2	mmu-miR-3057-3p	Mcf2l
ENSMUST00000141681	mmu-miR-3057-3p	Mcf2l
MSTRG.7463.2	mmu-miR-3057-3p	Igf2
MSTRG.11337.1	mmu-miR-3057-3p	Igf2
MSTRG.7463.3	mmu-miR-3057-3p	Igf2
MSTRG.5252.12	mmu-miR-3057-3p	Igf2
ENSMUST00000182953	mmu-miR-3057-3p	Igf2
MSTRG.5510.2	mmu-miR-3057-3p	Igf2
MSTRG.5499.2	mmu-miR-3057-3p	Igf2
ENSMUST00000141681	mmu-miR-3057-3p	Igf2
MSTRG.7463.2	mmu-miR-3057-3p	Specc1l
MSTRG.11337.1	mmu-miR-3057-3p	Specc1l
MSTRG.7463.3	mmu-miR-3057-3p	Specc1l
MSTRG.5252.12	mmu-miR-3057-3p	Specc1l
ENSMUST00000182953	mmu-miR-3057-3p	Specc1l
MSTRG.5510.2	mmu-miR-3057-3p	Specc1l
MSTRG.5499.2	mmu-miR-3057-3p	Specc1l
ENSMUST00000141681	mmu-miR-3057-3p	Specc1l
MSTRG.7463.2	mmu-miR-3057-3p	Amz1
MSTRG.11337.1	mmu-miR-3057-3p	Amz1
MSTRG.7463.3	mmu-miR-3057-3p	Amz1
MSTRG.5252.12	mmu-miR-3057-3p	Amz1
ENSMUST00000182953	mmu-miR-3057-3p	Amz1
MSTRG.5510.2	mmu-miR-3057-3p	Amz1
MSTRG.5499.2	mmu-miR-3057-3p	Amz1
ENSMUST00000141681	mmu-miR-3057-3p	Amz1
ENSMUST00000182953	mmu-miR-3058-3p	Igf2
MSTRG.5252.12	mmu-miR-3058-3p	Igf2
MSTRG.7463.4	mmu-miR-3058-3p	Igf2
MSTRG.7463.3	mmu-miR-3058-3p	Igf2
MSTRG.7463.2	mmu-miR-3058-3p	Igf2
ENSMUST00000141681	mmu-miR-3058-3p	Igf2
ENSMUST00000182953	mmu-miR-3058-3p	Als2cl
MSTRG.5252.12	mmu-miR-3058-3p	Als2cl
MSTRG.7463.4	mmu-miR-3058-3p	Als2cl
MSTRG.7463.3	mmu-miR-3058-3p	Als2cl
MSTRG.7463.2	mmu-miR-3058-3p	Als2cl
ENSMUST00000141681	mmu-miR-3058-3p	Als2cl
ENSMUST00000141681	mmu-miR-3058-5p	Gpr146
MSTRG.7463.2	mmu-miR-3058-5p	Gpr146
MSTRG.7463.3	mmu-miR-3058-5p	Gpr146
ENSMUST00000182953	mmu-miR-3058-5p	Gpr146
MSTRG.5252.12	mmu-miR-3058-5p	Gpr146
MSTRG.5510.2	mmu-miR-3058-5p	Gpr146
ENSMUST00000141681	mmu-miR-3058-5p	Tmem104
MSTRG.7463.2	mmu-miR-3058-5p	Tmem104
MSTRG.7463.3	mmu-miR-3058-5p	Tmem104
ENSMUST00000182953	mmu-miR-3058-5p	Tmem104
MSTRG.5252.12	mmu-miR-3058-5p	Tmem104
MSTRG.5510.2	mmu-miR-3058-5p	Tmem104
ENSMUST00000141681	mmu-miR-3058-5p	Als2cl
MSTRG.7463.2	mmu-miR-3058-5p	Als2cl
MSTRG.7463.3	mmu-miR-3058-5p	Als2cl
ENSMUST00000182953	mmu-miR-3058-5p	Als2cl
MSTRG.5252.12	mmu-miR-3058-5p	Als2cl
MSTRG.5510.2	mmu-miR-3058-5p	Als2cl
ENSMUST00000141681	mmu-miR-3058-5p	Ak4
MSTRG.7463.2	mmu-miR-3058-5p	Ak4
MSTRG.7463.3	mmu-miR-3058-5p	Ak4
ENSMUST00000182953	mmu-miR-3058-5p	Ak4
MSTRG.5252.12	mmu-miR-3058-5p	Ak4
MSTRG.5510.2	mmu-miR-3058-5p	Ak4
ENSMUST00000141681	mmu-miR-3058-5p	Igf2
MSTRG.7463.2	mmu-miR-3058-5p	Igf2
MSTRG.7463.3	mmu-miR-3058-5p	Igf2
ENSMUST00000182953	mmu-miR-3058-5p	Igf2
MSTRG.5252.12	mmu-miR-3058-5p	Igf2
MSTRG.5510.2	mmu-miR-3058-5p	Igf2
ENSMUST00000141681	mmu-miR-3058-5p	Amz1
MSTRG.7463.2	mmu-miR-3058-5p	Amz1
MSTRG.7463.3	mmu-miR-3058-5p	Amz1
ENSMUST00000182953	mmu-miR-3058-5p	Amz1
MSTRG.5252.12	mmu-miR-3058-5p	Amz1
MSTRG.5510.2	mmu-miR-3058-5p	Amz1
ENSMUST00000141681	mmu-miR-3058-5p	Dda1
MSTRG.7463.2	mmu-miR-3058-5p	Dda1
MSTRG.7463.3	mmu-miR-3058-5p	Dda1
ENSMUST00000182953	mmu-miR-3058-5p	Dda1
MSTRG.5252.12	mmu-miR-3058-5p	Dda1
MSTRG.5510.2	mmu-miR-3058-5p	Dda1
MSTRG.5252.12	mmu-miR-3059-3p	Dda1
MSTRG.7463.3	mmu-miR-3059-3p	Dda1
ENSMUST00000182953	mmu-miR-3059-3p	Dda1
MSTRG.7463.2	mmu-miR-3059-3p	Dda1
MSTRG.11337.1	mmu-miR-3059-3p	Dda1
MSTRG.5510.2	mmu-miR-3059-3p	Dda1
MSTRG.5499.2	mmu-miR-3059-5p	Tmem104
MSTRG.5252.12	mmu-miR-3059-5p	Tmem104
MSTRG.6217.6	mmu-miR-3059-5p	Tmem104
MSTRG.5499.2	mmu-miR-3059-5p	Gpr146
MSTRG.5252.12	mmu-miR-3059-5p	Gpr146
MSTRG.6217.6	mmu-miR-3059-5p	Gpr146
MSTRG.7463.3	mmu-miR-3060-5p	Mcf2l
MSTRG.7463.2	mmu-miR-3060-5p	Mcf2l
ENSMUST00000182953	mmu-miR-3060-5p	Mcf2l
ENSMUST00000141681	mmu-miR-3060-5p	Mcf2l
MSTRG.5510.2	mmu-miR-3061-5p	Ak4
MSTRG.5252.12	mmu-miR-3061-5p	Ak4
ENSMUST00000141681	mmu-miR-3061-5p	Ak4
MSTRG.5510.2	mmu-miR-3061-5p	Grb2
MSTRG.5252.12	mmu-miR-3061-5p	Grb2
ENSMUST00000141681	mmu-miR-3061-5p	Grb2
MSTRG.5510.2	mmu-miR-3062-3p	Tmem104
MSTRG.5252.12	mmu-miR-3062-3p	Tmem104
MSTRG.11337.1	mmu-miR-3063-3p	Grb2
MSTRG.5252.12	mmu-miR-3063-3p	Grb2
MSTRG.7463.2	mmu-miR-3063-3p	Grb2
MSTRG.5499.2	mmu-miR-3063-3p	Grb2
MSTRG.7463.3	mmu-miR-3063-3p	Grb2
MSTRG.5252.12	mmu-miR-3063-5p	Ak4
MSTRG.5499.2	mmu-miR-3063-5p	Ak4
MSTRG.6217.6	mmu-miR-3064-5p	Specc1l
MSTRG.7463.3	mmu-miR-3064-5p	Specc1l
MSTRG.5252.12	mmu-miR-3064-5p	Specc1l
MSTRG.5499.2	mmu-miR-3064-5p	Specc1l
ENSMUST00000182953	mmu-miR-3064-5p	Specc1l
MSTRG.7463.4	mmu-miR-3064-5p	Specc1l
ENSMUST00000141681	mmu-miR-3064-5p	Specc1l
MSTRG.7463.2	mmu-miR-3064-5p	Specc1l
MSTRG.5510.2	mmu-miR-3064-5p	Specc1l
MSTRG.11337.1	mmu-miR-3064-5p	Specc1l
MSTRG.6217.6	mmu-miR-3064-5p	Mcf2l
MSTRG.7463.3	mmu-miR-3064-5p	Mcf2l
MSTRG.5252.12	mmu-miR-3064-5p	Mcf2l
MSTRG.5499.2	mmu-miR-3064-5p	Mcf2l
ENSMUST00000182953	mmu-miR-3064-5p	Mcf2l
MSTRG.7463.4	mmu-miR-3064-5p	Mcf2l
ENSMUST00000141681	mmu-miR-3064-5p	Mcf2l
MSTRG.7463.2	mmu-miR-3064-5p	Mcf2l
MSTRG.5510.2	mmu-miR-3064-5p	Mcf2l
MSTRG.11337.1	mmu-miR-3064-5p	Mcf2l
MSTRG.6217.6	mmu-miR-3064-5p	Tmem104
MSTRG.7463.3	mmu-miR-3064-5p	Tmem104
MSTRG.5252.12	mmu-miR-3064-5p	Tmem104
MSTRG.5499.2	mmu-miR-3064-5p	Tmem104
ENSMUST00000182953	mmu-miR-3064-5p	Tmem104
MSTRG.7463.4	mmu-miR-3064-5p	Tmem104
ENSMUST00000141681	mmu-miR-3064-5p	Tmem104
MSTRG.7463.2	mmu-miR-3064-5p	Tmem104
MSTRG.5510.2	mmu-miR-3064-5p	Tmem104
MSTRG.11337.1	mmu-miR-3064-5p	Tmem104
MSTRG.6217.6	mmu-miR-3064-5p	Amz1
MSTRG.7463.3	mmu-miR-3064-5p	Amz1
MSTRG.5252.12	mmu-miR-3064-5p	Amz1
MSTRG.5499.2	mmu-miR-3064-5p	Amz1
ENSMUST00000182953	mmu-miR-3064-5p	Amz1
MSTRG.7463.4	mmu-miR-3064-5p	Amz1
ENSMUST00000141681	mmu-miR-3064-5p	Amz1
MSTRG.7463.2	mmu-miR-3064-5p	Amz1
MSTRG.5510.2	mmu-miR-3064-5p	Amz1
MSTRG.11337.1	mmu-miR-3064-5p	Amz1
MSTRG.6217.6	mmu-miR-3064-5p	Grb2
MSTRG.7463.3	mmu-miR-3064-5p	Grb2
MSTRG.5252.12	mmu-miR-3064-5p	Grb2
MSTRG.5499.2	mmu-miR-3064-5p	Grb2
ENSMUST00000182953	mmu-miR-3064-5p	Grb2
MSTRG.7463.4	mmu-miR-3064-5p	Grb2
ENSMUST00000141681	mmu-miR-3064-5p	Grb2
MSTRG.7463.2	mmu-miR-3064-5p	Grb2
MSTRG.5510.2	mmu-miR-3064-5p	Grb2
MSTRG.11337.1	mmu-miR-3064-5p	Grb2
MSTRG.6217.6	mmu-miR-3064-5p	Als2cl
MSTRG.7463.3	mmu-miR-3064-5p	Als2cl
MSTRG.5252.12	mmu-miR-3064-5p	Als2cl
MSTRG.5499.2	mmu-miR-3064-5p	Als2cl
ENSMUST00000182953	mmu-miR-3064-5p	Als2cl
MSTRG.7463.4	mmu-miR-3064-5p	Als2cl
ENSMUST00000141681	mmu-miR-3064-5p	Als2cl
MSTRG.7463.2	mmu-miR-3064-5p	Als2cl
MSTRG.5510.2	mmu-miR-3064-5p	Als2cl
MSTRG.11337.1	mmu-miR-3064-5p	Als2cl
MSTRG.5499.2	mmu-miR-3067-5p	Tmem104
MSTRG.5510.2	mmu-miR-3067-5p	Tmem104
MSTRG.5252.12	mmu-miR-3067-5p	Tmem104
MSTRG.5252.12	mmu-miR-3069-5p	Gpr146
MSTRG.11337.1	mmu-miR-3070-2-3p	Als2cl
MSTRG.5499.2	mmu-miR-3070-2-3p	Als2cl
MSTRG.5252.12	mmu-miR-3070-2-3p	Als2cl
MSTRG.5499.2	mmu-miR-3070-3p	Als2cl
MSTRG.7463.2	mmu-miR-3070-3p	Als2cl
MSTRG.11337.1	mmu-miR-3070-3p	Als2cl
MSTRG.5252.12	mmu-miR-3070-3p	Als2cl
MSTRG.7463.3	mmu-miR-3070-3p	Als2cl
MSTRG.7463.4	mmu-miR-3070-3p	Als2cl
MSTRG.6217.6	mmu-miR-3070-5p	Tmem104
MSTRG.5252.12	mmu-miR-3070-5p	Tmem104
ENSMUST00000141681	mmu-miR-3070-5p	Tmem104
ENSMUST00000182953	mmu-miR-3070-5p	Tmem104
MSTRG.5510.2	mmu-miR-3070-5p	Tmem104
MSTRG.6217.6	mmu-miR-3070-5p	Grb2
MSTRG.5252.12	mmu-miR-3070-5p	Grb2
ENSMUST00000141681	mmu-miR-3070-5p	Grb2
ENSMUST00000182953	mmu-miR-3070-5p	Grb2
MSTRG.5510.2	mmu-miR-3070-5p	Grb2
MSTRG.5499.2	mmu-miR-3072-3p	Mcf2l
MSTRG.5252.12	mmu-miR-3072-3p	Mcf2l
MSTRG.6217.6	mmu-miR-3072-3p	Mcf2l
ENSMUST00000182953	mmu-miR-3072-3p	Mcf2l
MSTRG.5499.2	mmu-miR-3072-3p	Amz1
MSTRG.5252.12	mmu-miR-3072-3p	Amz1
MSTRG.6217.6	mmu-miR-3072-3p	Amz1
ENSMUST00000182953	mmu-miR-3072-3p	Amz1
MSTRG.5499.2	mmu-miR-3072-3p	Igf2
MSTRG.5252.12	mmu-miR-3072-3p	Igf2
MSTRG.6217.6	mmu-miR-3072-3p	Igf2
ENSMUST00000182953	mmu-miR-3072-3p	Igf2
MSTRG.5499.2	mmu-miR-3072-5p	Als2cl
ENSMUST00000141681	mmu-miR-3072-5p	Als2cl
MSTRG.5252.12	mmu-miR-3072-5p	Als2cl
MSTRG.5510.2	mmu-miR-3072-5p	Als2cl
MSTRG.7463.2	mmu-miR-3072-5p	Als2cl
MSTRG.7463.3	mmu-miR-3072-5p	Als2cl
MSTRG.7463.4	mmu-miR-3072-5p	Als2cl
MSTRG.5499.2	mmu-miR-3072-5p	Tmem104
ENSMUST00000141681	mmu-miR-3072-5p	Tmem104
MSTRG.5252.12	mmu-miR-3072-5p	Tmem104
MSTRG.5510.2	mmu-miR-3072-5p	Tmem104
MSTRG.7463.2	mmu-miR-3072-5p	Tmem104
MSTRG.7463.3	mmu-miR-3072-5p	Tmem104
MSTRG.7463.4	mmu-miR-3072-5p	Tmem104
MSTRG.5499.2	mmu-miR-3072-5p	Grb2
ENSMUST00000141681	mmu-miR-3072-5p	Grb2
MSTRG.5252.12	mmu-miR-3072-5p	Grb2
MSTRG.5510.2	mmu-miR-3072-5p	Grb2
MSTRG.7463.2	mmu-miR-3072-5p	Grb2
MSTRG.7463.3	mmu-miR-3072-5p	Grb2
MSTRG.7463.4	mmu-miR-3072-5p	Grb2
MSTRG.5499.2	mmu-miR-3072-5p	Igf2
ENSMUST00000141681	mmu-miR-3072-5p	Igf2
MSTRG.5252.12	mmu-miR-3072-5p	Igf2
MSTRG.5510.2	mmu-miR-3072-5p	Igf2
MSTRG.7463.2	mmu-miR-3072-5p	Igf2
MSTRG.7463.3	mmu-miR-3072-5p	Igf2
MSTRG.7463.4	mmu-miR-3072-5p	Igf2
MSTRG.5252.12	mmu-miR-3073a-3p	Grb2
MSTRG.7463.3	mmu-miR-3073a-5p	Igf2
MSTRG.7463.2	mmu-miR-3073a-5p	Igf2
MSTRG.5252.12	mmu-miR-3073a-5p	Igf2
MSTRG.5499.2	mmu-miR-3073a-5p	Igf2
MSTRG.7463.4	mmu-miR-3073a-5p	Igf2
MSTRG.6217.6	mmu-miR-3073a-5p	Igf2
MSTRG.6217.6	mmu-miR-3073b-5p	Specc1l
MSTRG.5252.12	mmu-miR-3073b-5p	Specc1l
MSTRG.7463.3	mmu-miR-3073b-5p	Specc1l
MSTRG.7463.2	mmu-miR-3073b-5p	Specc1l
MSTRG.11337.1	mmu-miR-3073b-5p	Specc1l
MSTRG.7463.4	mmu-miR-3073b-5p	Specc1l
MSTRG.5499.2	mmu-miR-3073b-5p	Specc1l
MSTRG.5252.12	mmu-miR-3075-5p	Ak4
MSTRG.5252.12	mmu-miR-3076-3p	Specc1l
MSTRG.5252.12	mmu-miR-3076-3p	Ak4
MSTRG.7463.2	mmu-miR-3076-5p	Mcf2l
MSTRG.5252.12	mmu-miR-3076-5p	Mcf2l
MSTRG.6217.6	mmu-miR-3076-5p	Mcf2l
MSTRG.7463.3	mmu-miR-3076-5p	Mcf2l
MSTRG.5510.2	mmu-miR-3076-5p	Mcf2l
ENSMUST00000182953	mmu-miR-3076-5p	Mcf2l
MSTRG.7463.4	mmu-miR-3076-5p	Mcf2l
MSTRG.7463.2	mmu-miR-3076-5p	Grb2
MSTRG.5252.12	mmu-miR-3076-5p	Grb2
MSTRG.6217.6	mmu-miR-3076-5p	Grb2
MSTRG.7463.3	mmu-miR-3076-5p	Grb2
MSTRG.5510.2	mmu-miR-3076-5p	Grb2
ENSMUST00000182953	mmu-miR-3076-5p	Grb2
MSTRG.7463.4	mmu-miR-3076-5p	Grb2
MSTRG.7463.2	mmu-miR-3076-5p	Amz1
MSTRG.5252.12	mmu-miR-3076-5p	Amz1
MSTRG.6217.6	mmu-miR-3076-5p	Amz1
MSTRG.7463.3	mmu-miR-3076-5p	Amz1
MSTRG.5510.2	mmu-miR-3076-5p	Amz1
ENSMUST00000182953	mmu-miR-3076-5p	Amz1
MSTRG.7463.4	mmu-miR-3076-5p	Amz1
ENSMUST00000141681	mmu-miR-3077-3p	Igf2
MSTRG.7463.3	mmu-miR-3077-3p	Igf2
MSTRG.7463.2	mmu-miR-3077-3p	Igf2
MSTRG.7463.4	mmu-miR-3077-3p	Igf2
MSTRG.5252.12	mmu-miR-3077-3p	Igf2
ENSMUST00000141681	mmu-miR-3077-3p	Dda1
MSTRG.7463.3	mmu-miR-3077-3p	Dda1
MSTRG.7463.2	mmu-miR-3077-3p	Dda1
MSTRG.7463.4	mmu-miR-3077-3p	Dda1
MSTRG.5252.12	mmu-miR-3077-3p	Dda1
MSTRG.5510.2	mmu-miR-3078-3p	Tmem104
MSTRG.7463.2	mmu-miR-3078-3p	Tmem104
MSTRG.7463.3	mmu-miR-3078-3p	Tmem104
MSTRG.6217.6	mmu-miR-3078-3p	Tmem104
ENSMUST00000141681	mmu-miR-3078-3p	Tmem104
MSTRG.7463.4	mmu-miR-3078-3p	Tmem104
MSTRG.5252.12	mmu-miR-3078-3p	Tmem104
MSTRG.5510.2	mmu-miR-3078-3p	Als2cl
MSTRG.7463.2	mmu-miR-3078-3p	Als2cl
MSTRG.7463.3	mmu-miR-3078-3p	Als2cl
MSTRG.6217.6	mmu-miR-3078-3p	Als2cl
ENSMUST00000141681	mmu-miR-3078-3p	Als2cl
MSTRG.7463.4	mmu-miR-3078-3p	Als2cl
MSTRG.5252.12	mmu-miR-3078-3p	Als2cl
ENSMUST00000182953	mmu-miR-3080-3p	Tmem104
MSTRG.5510.2	mmu-miR-3081-5p	Gpr146
MSTRG.5252.12	mmu-miR-3081-5p	Gpr146
ENSMUST00000182953	mmu-miR-3081-5p	Gpr146
MSTRG.6217.6	mmu-miR-3081-5p	Gpr146
MSTRG.7463.3	mmu-miR-3081-5p	Gpr146
MSTRG.7463.2	mmu-miR-3081-5p	Gpr146
MSTRG.11337.1	mmu-miR-3081-5p	Gpr146
MSTRG.5499.2	mmu-miR-3081-5p	Gpr146
MSTRG.5252.12	mmu-miR-3082-3p	Dda1
MSTRG.5252.12	mmu-miR-3082-3p	Specc1l
MSTRG.5252.12	mmu-miR-3083-5p	Tmem104
MSTRG.7463.3	mmu-miR-3083-5p	Tmem104
ENSMUST00000182953	mmu-miR-3083-5p	Tmem104
ENSMUST00000141681	mmu-miR-3083-5p	Tmem104
MSTRG.6217.6	mmu-miR-3083-5p	Tmem104
MSTRG.7463.2	mmu-miR-3083-5p	Tmem104
MSTRG.6217.6	mmu-miR-3083b-5p	Tmem104
MSTRG.5510.2	mmu-miR-3083b-5p	Tmem104
ENSMUST00000182953	mmu-miR-3083b-5p	Tmem104
MSTRG.5252.12	mmu-miR-3083b-5p	Tmem104
MSTRG.7463.3	mmu-miR-3083b-5p	Tmem104
MSTRG.7463.2	mmu-miR-3083b-5p	Tmem104
MSTRG.11337.1	mmu-miR-3083b-5p	Tmem104
MSTRG.6217.6	mmu-miR-3083b-5p	Specc1l
MSTRG.5510.2	mmu-miR-3083b-5p	Specc1l
ENSMUST00000182953	mmu-miR-3083b-5p	Specc1l
MSTRG.5252.12	mmu-miR-3083b-5p	Specc1l
MSTRG.7463.3	mmu-miR-3083b-5p	Specc1l
MSTRG.7463.2	mmu-miR-3083b-5p	Specc1l
MSTRG.11337.1	mmu-miR-3083b-5p	Specc1l
MSTRG.7463.2	mmu-miR-3085-3p	Tmem104
ENSMUST00000182953	mmu-miR-3085-3p	Tmem104
MSTRG.5252.12	mmu-miR-3085-3p	Tmem104
MSTRG.5510.2	mmu-miR-3085-3p	Tmem104
MSTRG.5499.2	mmu-miR-3085-3p	Tmem104
ENSMUST00000141681	mmu-miR-3085-3p	Tmem104
MSTRG.6217.6	mmu-miR-3085-3p	Tmem104
MSTRG.7463.3	mmu-miR-3085-3p	Tmem104
MSTRG.11337.1	mmu-miR-3085-3p	Tmem104
MSTRG.7463.2	mmu-miR-3085-3p	Amz1
ENSMUST00000182953	mmu-miR-3085-3p	Amz1
MSTRG.5252.12	mmu-miR-3085-3p	Amz1
MSTRG.5510.2	mmu-miR-3085-3p	Amz1
MSTRG.5499.2	mmu-miR-3085-3p	Amz1
ENSMUST00000141681	mmu-miR-3085-3p	Amz1
MSTRG.6217.6	mmu-miR-3085-3p	Amz1
MSTRG.7463.3	mmu-miR-3085-3p	Amz1
MSTRG.11337.1	mmu-miR-3085-3p	Amz1
MSTRG.7463.2	mmu-miR-3085-3p	Als2cl
ENSMUST00000182953	mmu-miR-3085-3p	Als2cl
MSTRG.5252.12	mmu-miR-3085-3p	Als2cl
MSTRG.5510.2	mmu-miR-3085-3p	Als2cl
MSTRG.5499.2	mmu-miR-3085-3p	Als2cl
ENSMUST00000141681	mmu-miR-3085-3p	Als2cl
MSTRG.6217.6	mmu-miR-3085-3p	Als2cl
MSTRG.7463.3	mmu-miR-3085-3p	Als2cl
MSTRG.11337.1	mmu-miR-3085-3p	Als2cl
MSTRG.7463.2	mmu-miR-3085-3p	Grb2
ENSMUST00000182953	mmu-miR-3085-3p	Grb2
MSTRG.5252.12	mmu-miR-3085-3p	Grb2
MSTRG.5510.2	mmu-miR-3085-3p	Grb2
MSTRG.5499.2	mmu-miR-3085-3p	Grb2
ENSMUST00000141681	mmu-miR-3085-3p	Grb2
MSTRG.6217.6	mmu-miR-3085-3p	Grb2
MSTRG.7463.3	mmu-miR-3085-3p	Grb2
MSTRG.11337.1	mmu-miR-3085-3p	Grb2
MSTRG.7463.2	mmu-miR-3085-3p	Mcf2l
ENSMUST00000182953	mmu-miR-3085-3p	Mcf2l
MSTRG.5252.12	mmu-miR-3085-3p	Mcf2l
MSTRG.5510.2	mmu-miR-3085-3p	Mcf2l
MSTRG.5499.2	mmu-miR-3085-3p	Mcf2l
ENSMUST00000141681	mmu-miR-3085-3p	Mcf2l
MSTRG.6217.6	mmu-miR-3085-3p	Mcf2l
MSTRG.7463.3	mmu-miR-3085-3p	Mcf2l
MSTRG.11337.1	mmu-miR-3085-3p	Mcf2l
MSTRG.7463.2	mmu-miR-3085-3p	Specc1l
ENSMUST00000182953	mmu-miR-3085-3p	Specc1l
MSTRG.5252.12	mmu-miR-3085-3p	Specc1l
MSTRG.5510.2	mmu-miR-3085-3p	Specc1l
MSTRG.5499.2	mmu-miR-3085-3p	Specc1l
ENSMUST00000141681	mmu-miR-3085-3p	Specc1l
MSTRG.6217.6	mmu-miR-3085-3p	Specc1l
MSTRG.7463.3	mmu-miR-3085-3p	Specc1l
MSTRG.11337.1	mmu-miR-3085-3p	Specc1l
ENSMUST00000141681	mmu-miR-3085-5p	Igf2
MSTRG.5499.2	mmu-miR-3085-5p	Igf2
MSTRG.5252.12	mmu-miR-3085-5p	Igf2
MSTRG.6217.6	mmu-miR-3085-5p	Igf2
MSTRG.7463.2	mmu-miR-3085-5p	Igf2
MSTRG.11337.1	mmu-miR-3085-5p	Igf2
ENSMUST00000141681	mmu-miR-3085-5p	Amz1
MSTRG.5499.2	mmu-miR-3085-5p	Amz1
MSTRG.5252.12	mmu-miR-3085-5p	Amz1
MSTRG.6217.6	mmu-miR-3085-5p	Amz1
MSTRG.7463.2	mmu-miR-3085-5p	Amz1
MSTRG.11337.1	mmu-miR-3085-5p	Amz1
MSTRG.7463.4	mmu-miR-3087-5p	Als2cl
MSTRG.7463.2	mmu-miR-3087-5p	Als2cl
MSTRG.5252.12	mmu-miR-3087-5p	Als2cl
MSTRG.11337.1	mmu-miR-3087-5p	Als2cl
MSTRG.7463.3	mmu-miR-3087-5p	Als2cl
MSTRG.5510.2	mmu-miR-3087-5p	Als2cl
ENSMUST00000182953	mmu-miR-3087-5p	Als2cl
MSTRG.7463.4	mmu-miR-3087-5p	Gpr146
MSTRG.7463.2	mmu-miR-3087-5p	Gpr146
MSTRG.5252.12	mmu-miR-3087-5p	Gpr146
MSTRG.11337.1	mmu-miR-3087-5p	Gpr146
MSTRG.7463.3	mmu-miR-3087-5p	Gpr146
MSTRG.5510.2	mmu-miR-3087-5p	Gpr146
ENSMUST00000182953	mmu-miR-3087-5p	Gpr146
MSTRG.7463.4	mmu-miR-3087-5p	Mcf2l
MSTRG.7463.2	mmu-miR-3087-5p	Mcf2l
MSTRG.5252.12	mmu-miR-3087-5p	Mcf2l
MSTRG.11337.1	mmu-miR-3087-5p	Mcf2l
MSTRG.7463.3	mmu-miR-3087-5p	Mcf2l
MSTRG.5510.2	mmu-miR-3087-5p	Mcf2l
ENSMUST00000182953	mmu-miR-3087-5p	Mcf2l
MSTRG.5252.12	mmu-miR-3088-5p	Tmem104
MSTRG.5499.2	mmu-miR-3088-5p	Tmem104
MSTRG.6217.6	mmu-miR-3089-5p	Amz1
MSTRG.5252.12	mmu-miR-3089-5p	Amz1
MSTRG.7463.2	mmu-miR-3089-5p	Amz1
MSTRG.5510.2	mmu-miR-3089-5p	Amz1
MSTRG.11337.1	mmu-miR-3089-5p	Amz1
MSTRG.5499.2	mmu-miR-3089-5p	Amz1
MSTRG.7463.3	mmu-miR-3089-5p	Amz1
ENSMUST00000182953	mmu-miR-3090-3p	Als2cl
MSTRG.5252.12	mmu-miR-3090-3p	Als2cl
MSTRG.6217.6	mmu-miR-3090-3p	Als2cl
MSTRG.5499.2	mmu-miR-3090-3p	Als2cl
MSTRG.5510.2	mmu-miR-3090-3p	Als2cl
ENSMUST00000182953	mmu-miR-3090-3p	Grb2
MSTRG.5252.12	mmu-miR-3090-3p	Grb2
MSTRG.6217.6	mmu-miR-3090-3p	Grb2
MSTRG.5499.2	mmu-miR-3090-3p	Grb2
MSTRG.5510.2	mmu-miR-3090-3p	Grb2
MSTRG.5252.12	mmu-miR-3091-3p	Tmem104
MSTRG.7463.4	mmu-miR-3091-3p	Tmem104
ENSMUST00000182953	mmu-miR-3091-3p	Tmem104
MSTRG.7463.2	mmu-miR-3091-3p	Tmem104
MSTRG.7463.3	mmu-miR-3091-3p	Tmem104
MSTRG.11337.1	mmu-miR-3091-3p	Tmem104
MSTRG.6217.6	mmu-miR-3091-3p	Tmem104
MSTRG.5252.12	mmu-miR-3091-3p	Mcf2l
MSTRG.7463.4	mmu-miR-3091-3p	Mcf2l
ENSMUST00000182953	mmu-miR-3091-3p	Mcf2l
MSTRG.7463.2	mmu-miR-3091-3p	Mcf2l
MSTRG.7463.3	mmu-miR-3091-3p	Mcf2l
MSTRG.11337.1	mmu-miR-3091-3p	Mcf2l
MSTRG.6217.6	mmu-miR-3091-3p	Mcf2l
MSTRG.5252.12	mmu-miR-3091-3p	Grb2
MSTRG.7463.4	mmu-miR-3091-3p	Grb2
ENSMUST00000182953	mmu-miR-3091-3p	Grb2
MSTRG.7463.2	mmu-miR-3091-3p	Grb2
MSTRG.7463.3	mmu-miR-3091-3p	Grb2
MSTRG.11337.1	mmu-miR-3091-3p	Grb2
MSTRG.6217.6	mmu-miR-3091-3p	Grb2
MSTRG.5252.12	mmu-miR-3091-3p	Dda1
MSTRG.7463.4	mmu-miR-3091-3p	Dda1
ENSMUST00000182953	mmu-miR-3091-3p	Dda1
MSTRG.7463.2	mmu-miR-3091-3p	Dda1
MSTRG.7463.3	mmu-miR-3091-3p	Dda1
MSTRG.11337.1	mmu-miR-3091-3p	Dda1
MSTRG.6217.6	mmu-miR-3091-3p	Dda1
MSTRG.7463.2	mmu-miR-3093-3p	Amz1
MSTRG.5499.2	mmu-miR-3093-3p	Amz1
MSTRG.5252.12	mmu-miR-3093-3p	Amz1
MSTRG.7463.3	mmu-miR-3093-3p	Amz1
MSTRG.6217.6	mmu-miR-3093-3p	Amz1
MSTRG.7463.2	mmu-miR-3093-3p	Igf2
MSTRG.5499.2	mmu-miR-3093-3p	Igf2
MSTRG.5252.12	mmu-miR-3093-3p	Igf2
MSTRG.7463.3	mmu-miR-3093-3p	Igf2
MSTRG.6217.6	mmu-miR-3093-3p	Igf2
ENSMUST00000182953	mmu-miR-3093-5p	Igf2
MSTRG.7463.2	mmu-miR-3093-5p	Igf2
MSTRG.7463.4	mmu-miR-3093-5p	Igf2
MSTRG.7463.3	mmu-miR-3093-5p	Igf2
ENSMUST00000141681	mmu-miR-3093-5p	Igf2
MSTRG.5252.12	mmu-miR-3093-5p	Igf2
ENSMUST00000182953	mmu-miR-3093-5p	Tmem104
MSTRG.7463.2	mmu-miR-3093-5p	Tmem104
MSTRG.7463.4	mmu-miR-3093-5p	Tmem104
MSTRG.7463.3	mmu-miR-3093-5p	Tmem104
ENSMUST00000141681	mmu-miR-3093-5p	Tmem104
MSTRG.5252.12	mmu-miR-3093-5p	Tmem104
ENSMUST00000182953	mmu-miR-3093-5p	Specc1l
MSTRG.7463.2	mmu-miR-3093-5p	Specc1l
MSTRG.7463.4	mmu-miR-3093-5p	Specc1l
MSTRG.7463.3	mmu-miR-3093-5p	Specc1l
ENSMUST00000141681	mmu-miR-3093-5p	Specc1l
MSTRG.5252.12	mmu-miR-3093-5p	Specc1l
MSTRG.5499.2	mmu-miR-3097-5p	Grb2
MSTRG.5252.12	mmu-miR-3097-5p	Grb2
ENSMUST00000182953	mmu-miR-3097-5p	Grb2
MSTRG.5510.2	mmu-miR-3097-5p	Grb2
MSTRG.5499.2	mmu-miR-3097-5p	Igf2
MSTRG.5252.12	mmu-miR-3097-5p	Igf2
ENSMUST00000182953	mmu-miR-3097-5p	Igf2
MSTRG.5510.2	mmu-miR-3097-5p	Igf2
MSTRG.11337.1	mmu-miR-3098-3p	Amz1
MSTRG.5252.12	mmu-miR-3098-3p	Amz1
MSTRG.5510.2	mmu-miR-3098-3p	Amz1
MSTRG.6217.6	mmu-miR-3098-5p	Igf2
MSTRG.5252.12	mmu-miR-3098-5p	Igf2
MSTRG.7463.3	mmu-miR-3099-5p	Mcf2l
MSTRG.7463.4	mmu-miR-3099-5p	Mcf2l
MSTRG.7463.2	mmu-miR-3099-5p	Mcf2l
MSTRG.6217.6	mmu-miR-3099-5p	Mcf2l
MSTRG.5252.12	mmu-miR-3099-5p	Mcf2l
MSTRG.5510.2	mmu-miR-3099-5p	Mcf2l
ENSMUST00000182953	mmu-miR-3099-5p	Mcf2l
MSTRG.5499.2	mmu-miR-30c-1-3p	Amz1
MSTRG.7463.3	mmu-miR-30c-1-3p	Amz1
ENSMUST00000141681	mmu-miR-30c-1-3p	Amz1
MSTRG.7463.4	mmu-miR-30c-1-3p	Amz1
MSTRG.11337.1	mmu-miR-30c-1-3p	Amz1
MSTRG.7463.2	mmu-miR-30c-1-3p	Amz1
MSTRG.5252.12	mmu-miR-30c-1-3p	Amz1
MSTRG.5499.2	mmu-miR-30c-1-3p	Grb2
MSTRG.7463.3	mmu-miR-30c-1-3p	Grb2
ENSMUST00000141681	mmu-miR-30c-1-3p	Grb2
MSTRG.7463.4	mmu-miR-30c-1-3p	Grb2
MSTRG.11337.1	mmu-miR-30c-1-3p	Grb2
MSTRG.7463.2	mmu-miR-30c-1-3p	Grb2
MSTRG.5252.12	mmu-miR-30c-1-3p	Grb2
MSTRG.5499.2	mmu-miR-30c-1-3p	Specc1l
MSTRG.7463.3	mmu-miR-30c-1-3p	Specc1l
ENSMUST00000141681	mmu-miR-30c-1-3p	Specc1l
MSTRG.7463.4	mmu-miR-30c-1-3p	Specc1l
MSTRG.11337.1	mmu-miR-30c-1-3p	Specc1l
MSTRG.7463.2	mmu-miR-30c-1-3p	Specc1l
MSTRG.5252.12	mmu-miR-30c-1-3p	Specc1l
MSTRG.5499.2	mmu-miR-30c-1-3p	Gpr146
MSTRG.7463.3	mmu-miR-30c-1-3p	Gpr146
ENSMUST00000141681	mmu-miR-30c-1-3p	Gpr146
MSTRG.7463.4	mmu-miR-30c-1-3p	Gpr146
MSTRG.11337.1	mmu-miR-30c-1-3p	Gpr146
MSTRG.7463.2	mmu-miR-30c-1-3p	Gpr146
MSTRG.5252.12	mmu-miR-30c-1-3p	Gpr146
MSTRG.5499.2	mmu-miR-30c-2-3p	Specc1l
MSTRG.11337.1	mmu-miR-30c-2-3p	Specc1l
MSTRG.7463.2	mmu-miR-30c-2-3p	Specc1l
MSTRG.7463.3	mmu-miR-30c-2-3p	Specc1l
MSTRG.5252.12	mmu-miR-30c-2-3p	Specc1l
MSTRG.5499.2	mmu-miR-30c-2-3p	Gpr146
MSTRG.11337.1	mmu-miR-30c-2-3p	Gpr146
MSTRG.7463.2	mmu-miR-30c-2-3p	Gpr146
MSTRG.7463.3	mmu-miR-30c-2-3p	Gpr146
MSTRG.5252.12	mmu-miR-30c-2-3p	Gpr146
MSTRG.5499.2	mmu-miR-30c-2-3p	Dda1
MSTRG.11337.1	mmu-miR-30c-2-3p	Dda1
MSTRG.7463.2	mmu-miR-30c-2-3p	Dda1
MSTRG.7463.3	mmu-miR-30c-2-3p	Dda1
MSTRG.5252.12	mmu-miR-30c-2-3p	Dda1
MSTRG.5499.2	mmu-miR-30c-2-3p	Amz1
MSTRG.11337.1	mmu-miR-30c-2-3p	Amz1
MSTRG.7463.2	mmu-miR-30c-2-3p	Amz1
MSTRG.7463.3	mmu-miR-30c-2-3p	Amz1
MSTRG.5252.12	mmu-miR-30c-2-3p	Amz1
MSTRG.7463.4	mmu-miR-30e-3p	Grb2
MSTRG.7463.3	mmu-miR-30e-3p	Grb2
MSTRG.7463.2	mmu-miR-30e-3p	Grb2
ENSMUST00000141681	mmu-miR-3100-5p	Ak4
MSTRG.7463.4	mmu-miR-3100-5p	Ak4
MSTRG.7463.3	mmu-miR-3100-5p	Ak4
MSTRG.6217.6	mmu-miR-3100-5p	Ak4
MSTRG.5252.12	mmu-miR-3100-5p	Ak4
ENSMUST00000182953	mmu-miR-3100-5p	Ak4
MSTRG.7463.2	mmu-miR-3100-5p	Ak4
MSTRG.5510.2	mmu-miR-3100-5p	Ak4
MSTRG.5252.12	mmu-miR-3101-3p	Mcf2l
MSTRG.7463.4	mmu-miR-3102-3p	Tmem104
ENSMUST00000141681	mmu-miR-3102-3p	Tmem104
MSTRG.7463.2	mmu-miR-3102-3p	Tmem104
MSTRG.5252.12	mmu-miR-3102-3p	Tmem104
MSTRG.7463.3	mmu-miR-3102-3p	Tmem104
MSTRG.11337.1	mmu-miR-3102-3p	Tmem104
MSTRG.5499.2	mmu-miR-3102-3p	Tmem104
MSTRG.7463.4	mmu-miR-3102-3p	Dda1
ENSMUST00000141681	mmu-miR-3102-3p	Dda1
MSTRG.7463.2	mmu-miR-3102-3p	Dda1
MSTRG.5252.12	mmu-miR-3102-3p	Dda1
MSTRG.7463.3	mmu-miR-3102-3p	Dda1
MSTRG.11337.1	mmu-miR-3102-3p	Dda1
MSTRG.5499.2	mmu-miR-3102-3p	Dda1
MSTRG.7463.4	mmu-miR-3102-3p	Ak4
ENSMUST00000141681	mmu-miR-3102-3p	Ak4
MSTRG.7463.2	mmu-miR-3102-3p	Ak4
MSTRG.5252.12	mmu-miR-3102-3p	Ak4
MSTRG.7463.3	mmu-miR-3102-3p	Ak4
MSTRG.11337.1	mmu-miR-3102-3p	Ak4
MSTRG.5499.2	mmu-miR-3102-3p	Ak4
MSTRG.7463.4	mmu-miR-3102-3p	Specc1l
ENSMUST00000141681	mmu-miR-3102-3p	Specc1l
MSTRG.7463.2	mmu-miR-3102-3p	Specc1l
MSTRG.5252.12	mmu-miR-3102-3p	Specc1l
MSTRG.7463.3	mmu-miR-3102-3p	Specc1l
MSTRG.11337.1	mmu-miR-3102-3p	Specc1l
MSTRG.5499.2	mmu-miR-3102-3p	Specc1l
MSTRG.7463.4	mmu-miR-3102-3p	Igf2
ENSMUST00000141681	mmu-miR-3102-3p	Igf2
MSTRG.7463.2	mmu-miR-3102-3p	Igf2
MSTRG.5252.12	mmu-miR-3102-3p	Igf2
MSTRG.7463.3	mmu-miR-3102-3p	Igf2
MSTRG.11337.1	mmu-miR-3102-3p	Igf2
MSTRG.5499.2	mmu-miR-3102-3p	Igf2
MSTRG.11337.1	mmu-miR-3102-5p.2-5p	Igf2
MSTRG.7463.4	mmu-miR-3102-5p.2-5p	Igf2
MSTRG.7463.3	mmu-miR-3102-5p.2-5p	Igf2
MSTRG.7463.2	mmu-miR-3102-5p.2-5p	Igf2
MSTRG.5252.12	mmu-miR-3102-5p.2-5p	Igf2
MSTRG.7463.2	mmu-miR-3103-5p	Tmem104
MSTRG.5510.2	mmu-miR-3103-5p	Tmem104
MSTRG.6217.6	mmu-miR-3103-5p	Tmem104
MSTRG.7463.4	mmu-miR-3103-5p	Tmem104
MSTRG.7463.3	mmu-miR-3103-5p	Tmem104
MSTRG.5252.12	mmu-miR-3103-5p	Tmem104
MSTRG.5499.2	mmu-miR-3103-5p	Tmem104
ENSMUST00000182953	mmu-miR-3103-5p	Tmem104
MSTRG.7463.2	mmu-miR-3103-5p	Igf2
MSTRG.5510.2	mmu-miR-3103-5p	Igf2
MSTRG.6217.6	mmu-miR-3103-5p	Igf2
MSTRG.7463.4	mmu-miR-3103-5p	Igf2
MSTRG.7463.3	mmu-miR-3103-5p	Igf2
MSTRG.5252.12	mmu-miR-3103-5p	Igf2
MSTRG.5499.2	mmu-miR-3103-5p	Igf2
ENSMUST00000182953	mmu-miR-3103-5p	Igf2
ENSMUST00000141681	mmu-miR-3104-5p	Tmem104
MSTRG.5252.12	mmu-miR-3104-5p	Tmem104
ENSMUST00000182953	mmu-miR-3104-5p	Tmem104
MSTRG.5499.2	mmu-miR-3104-5p	Tmem104
MSTRG.6217.6	mmu-miR-3104-5p	Tmem104
ENSMUST00000141681	mmu-miR-3104-5p	Amz1
MSTRG.5252.12	mmu-miR-3104-5p	Amz1
ENSMUST00000182953	mmu-miR-3104-5p	Amz1
MSTRG.5499.2	mmu-miR-3104-5p	Amz1
MSTRG.6217.6	mmu-miR-3104-5p	Amz1
MSTRG.5252.12	mmu-miR-3108-5p	Specc1l
MSTRG.5499.2	mmu-miR-3109-3p	Dda1
ENSMUST00000182953	mmu-miR-3109-3p	Dda1
MSTRG.5510.2	mmu-miR-3109-3p	Dda1
MSTRG.5252.12	mmu-miR-3109-3p	Dda1
MSTRG.6217.6	mmu-miR-3109-3p	Dda1
MSTRG.5510.2	mmu-miR-3109-5p	Grb2
MSTRG.11337.1	mmu-miR-3109-5p	Grb2
MSTRG.6217.6	mmu-miR-3109-5p	Grb2
MSTRG.5499.2	mmu-miR-3109-5p	Grb2
MSTRG.7463.2	mmu-miR-3110-3p	Dda1
MSTRG.5252.12	mmu-miR-3110-3p	Dda1
MSTRG.5499.2	mmu-miR-3110-3p	Dda1
MSTRG.6217.6	mmu-miR-3110-3p	Dda1
MSTRG.7463.4	mmu-miR-3110-3p	Dda1
MSTRG.7463.3	mmu-miR-3110-3p	Dda1
MSTRG.5252.12	mmu-miR-3110-5p	Tmem104
MSTRG.5499.2	mmu-miR-3110-5p	Tmem104
MSTRG.5510.2	mmu-miR-3110-5p	Tmem104
ENSMUST00000182953	mmu-miR-3110-5p	Tmem104
MSTRG.11337.1	mmu-miR-3110-5p	Tmem104
MSTRG.6217.6	mmu-miR-3110-5p	Tmem104
MSTRG.7463.2	mmu-miR-3110-5p	Tmem104
MSTRG.7463.3	mmu-miR-3110-5p	Tmem104
MSTRG.5252.12	mmu-miR-3110-5p	Dda1
MSTRG.5499.2	mmu-miR-3110-5p	Dda1
MSTRG.5510.2	mmu-miR-3110-5p	Dda1
ENSMUST00000182953	mmu-miR-3110-5p	Dda1
[truncated: 7,419 more rows]
